# Supplementary material for: Zebrafish as a Model to Unveil the Pro-Osteogenic Effects of Boron-Vitamin D3 Synergism
Source: Front Nutr. 2022 Apr 29;9:868805. doi: 10.3389/fnut.2022.868805 (PMC9105455; doi:10.3389/fnut.2022.868805)
Supplement: Supplementary file 1 [file Table_1.xlsx]

## Sheet: Legend
Supplementary Table 3: List of all DEG's across different contrasts. Each contrast and the DEG's within them are placed as separate sheets within this excel file.
The number of DEG's in each contrast are summarised in the figure 2C.

## Sheet: vd_ctrl
GeneID	baseMean	log2FoldChange	lfcSE	stat	pvalue	padj	description	external_gene_name
ENSDARG00000013933	33.3002	-3.21865	0.669359	-4.80856	1.52025e-06	0.000122316	X-ray repair complementing defective repair in Chinese hamster cells 2 [Source:NCBI gene;Acc:553395]	XRCC2
ENSDARG00000010331	85.8464	-2.19695	0.665652	-3.30045	0.000965295	0.016691	RPA1 related single stranded DNA binding protein [Source:ZFIN;Acc:ZDB-GENE-081104-212]	radx
ENSDARG00000077687	29.8615	-2.04356	0.610831	-3.34555	0.000821207	0.0148471	RP1 axonemal microtubule associated [Source:ZFIN;Acc:ZDB-GENE-070912-612]	rp1
ENSDARG00000031683	2171.95	-1.96859	0.540348	-3.64319	0.000269276	0.00674086	v-fos FBJ murine osteosarcoma viral oncogene homolog Ab [Source:ZFIN;Acc:ZDB-GENE-031222-4]	fosab
ENSDARG00000093833	210.077	-1.94773	0.593587	-3.28129	0.00103332	0.0175335	si:ch73-382f3.1 [Source:ZFIN;Acc:ZDB-GENE-030131-9513]	si:ch73-382f3.1
ENSDARG00000015355	1180.22	-1.92982	0.665837	-2.89834	0.00375144	0.0429603	FOS-like antigen 1a [Source:ZFIN;Acc:ZDB-GENE-061207-7]	fosl1a
ENSDARG00000068760	805.271	-1.87309	0.603366	-3.10441	0.00190659	0.0271	tankyrase 1 binding protein 1 [Source:NCBI gene;Acc:497601]	tnks1bp1
ENSDARG00000117317	43.146	-1.79778	0.599791	-2.99734	0.00272345	0.0342236		CABZ01044022.1
ENSDARG00000006474	24.7412	-1.76558	0.502047	-3.51675	0.000436861	0.0095132	stabilizer of axonemal microtubules 2 [Source:ZFIN;Acc:ZDB-GENE-051127-27]	saxo2
ENSDARG00000044098	305.345	-1.61443	0.426042	-3.78937	0.00015103	0.0044321	early growth response 2a [Source:ZFIN;Acc:ZDB-GENE-030723-6]	egr2a
ENSDARG00000104899	24.738	-1.61183	0.538326	-2.99416	0.00275203	0.034328		CR931813.2
ENSDARG00000037278	24.345	-1.59428	0.543252	-2.9347	0.00333868	0.0394989	lecithin retinol acyltransferase a [Source:ZFIN;Acc:ZDB-GENE-060720-1]	lrata
ENSDARG00000117734	118.012	-1.58191	0.444989	-3.55493	0.000378074	0.00855139		CABZ01044023.1
ENSDARG00000098663	53.9511	-1.54607	0.356817	-4.33295	1.47125e-05	0.000761977	fibroblast growth factor 19 [Source:ZFIN;Acc:ZDB-GENE-030729-32]	fgf19
ENSDARG00000117241	120.484	-1.49094	0.444713	-3.35258	0.000800615	0.0146123		CABZ01067657.1
ENSDARG00000100339	476.298	-1.47761	0.258181	-5.72316	1.04563e-08	1.88421e-06	ADP-ribosylation factor 4b [Source:ZFIN;Acc:ZDB-GENE-050417-205]	arf4b
ENSDARG00000021572	42.3076	-1.47177	0.486527	-3.02506	0.00248584	0.0320528	cyclic GMP-AMP synthase [Source:ZFIN;Acc:ZDB-GENE-090313-23]	cgas
ENSDARG00000094037	28.8623	-1.43102	0.496702	-2.88105	0.00396357	0.0445243	si:dkey-76p14.2 [Source:ZFIN;Acc:ZDB-GENE-040724-200]	si:dkey-76p14.2
ENSDARG00000014356	68.6435	-1.40254	0.391526	-3.58225	0.000340653	0.00798666	kertain 95 [Source:ZFIN;Acc:ZDB-GENE-040718-88]	krt95
ENSDARG00000096380	132.873	-1.40077	0.265286	-5.28022	1.29026e-07	1.61683e-05	defensin, beta-like 2 [Source:ZFIN;Acc:ZDB-GENE-070207-2]	defbl2
ENSDARG00000052958	35.404	-1.39001	0.436622	-3.18356	0.00145476	0.0222631	natriuretic peptide B [Source:ZFIN;Acc:ZDB-GENE-130530-642]	nppb
ENSDARG00000058486	37.2893	-1.38703	0.42419	-3.26983	0.00107612	0.0180212	calcyphosine 2 [Source:ZFIN;Acc:ZDB-GENE-091204-449]	caps2
ENSDARG00000075723	24.666	-1.3617	0.471234	-2.88965	0.0038567	0.0437748	si:dkey-242e21.3 [Source:ZFIN;Acc:ZDB-GENE-100922-110]	si:dkey-242e21.3
ENSDARG00000086419	77.2975	-1.34683	0.402494	-3.34621	0.000819243	0.0148239	si:ch211-282j17.13 [Source:ZFIN;Acc:ZDB-GENE-160113-4]	si:ch211-282j17.13
ENSDARG00000099195	3170.22	-1.33923	0.398465	-3.36098	0.000776669	0.0142666	immediate early response 2a [Source:NCBI gene;Acc:797137]	ier2a
ENSDARG00000094554	79.6244	-1.30933	0.305961	-4.2794	1.87394e-05	0.000922333	si:ch73-7i4.1 [Source:ZFIN;Acc:ZDB-GENE-100921-19]	si:ch73-7i4.1
ENSDARG00000110517	41.2365	-1.30844	0.38719	-3.37932	0.000726662	0.0136165	uncharacterized LOC108191666 [Source:NCBI gene;Acc:108191666]	CU459094.1
ENSDARG00000096892	299.186	-1.29351	0.251846	-5.13612	2.80468e-07	3.17745e-05		CR450848.1
ENSDARG00000102480	39.1802	-1.29045	0.404251	-3.1922	0.00141194	0.0217414	gastrula zinc finger protein XlCGF57.1 [Source:NCBI gene;Acc:571721]	BX005417.2
ENSDARG00000074915	105.602	-1.28952	0.303023	-4.25551	2.08573e-05	0.000988635	ETAA1 activator of ATR kinase [Source:ZFIN;Acc:ZDB-GENE-080204-12]	etaa1
ENSDARG00000100405	78.4622	-1.27986	0.408449	-3.13347	0.0017275	0.0252864		BX957252.3
ENSDARG00000089934	40.1186	-1.27968	0.362892	-3.52634	0.000421347	0.00925182	si:ch211-64i20.3 [Source:ZFIN;Acc:ZDB-GENE-110913-55]	si:ch211-64i20.3
ENSDARG00000101331	83.1732	-1.27497	0.253901	-5.02154	5.12601e-07	5.22278e-05	tektin 1 [Source:ZFIN;Acc:ZDB-GENE-041114-99]	tekt1
ENSDARG00000077799	2089.83	-1.27377	0.395275	-3.22248	0.00127086	0.020183	early growth response 4 [Source:ZFIN;Acc:ZDB-GENE-080204-90]	egr4
ENSDARG00000104992	374.382	-1.27367	0.413087	-3.0833	0.0020472	0.028323	epithelial mitogen homolog (mouse) [Source:ZFIN;Acc:ZDB-GENE-100426-1]	epgn
ENSDARG00000060322	33.2525	-1.2676	0.420104	-3.01734	0.00255005	0.0326698	zgc:153654 [Source:ZFIN;Acc:ZDB-GENE-060929-1102]	zgc:153654
ENSDARG00000030262	491.435	-1.2572	0.164486	-7.64321	2.11875e-14	1.59301e-11	si:ch211-220i18.4 [Source:ZFIN;Acc:ZDB-GENE-090312-151]	si:ch211-220i18.4
ENSDARG00000077721	504.988	-1.25149	0.249411	-5.0178	5.22664e-07	5.30054e-05	lysine-rich nucleolar protein 1 [Source:ZFIN;Acc:ZDB-GENE-090313-76]	knop1
ENSDARG00000110288	84.9697	-1.24451	0.40992	-3.03599	0.00239747	0.0313208	uncharacterized LOC101883331 [Source:NCBI gene;Acc:101883331]	CT583625.5
ENSDARG00000056620	41.5581	-1.22117	0.38552	-3.1676	0.00153704	0.0231929	gastrin-releasing peptide receptor [Source:ZFIN;Acc:ZDB-GENE-081015-4]	grpr
ENSDARG00000077697	133.448	-1.20037	0.32835	-3.65576	0.000256417	0.00651645	si:dkey-105i14.1 [Source:ZFIN;Acc:ZDB-GENE-081103-64]	si:dkey-105i14.1
ENSDARG00000021974	34.7989	-1.1787	0.40537	-2.90772	0.00364074	0.0420682	SWI5-dependent homologous recombination repair protein 1 [Source:NCBI gene;Acc:568747]	sfr1
ENSDARG00000044380	223.576	-1.1529	0.176304	-6.53928	6.18173e-11	2.24644e-08	RNA binding motif protein X-linked 2 [Source:ZFIN;Acc:ZDB-GENE-050626-88]	rbmx2
ENSDARG00000092508	179.406	-1.14216	0.270513	-4.22222	2.41907e-05	0.00109886	si:ch73-376l24.2 [Source:ZFIN;Acc:ZDB-GENE-100922-46]	si:ch73-376l24.2
ENSDARG00000019949	564.832	-1.14011	0.368019	-3.09798	0.00194847	0.0275159	serpin peptidase inhibitor, clade H (heat shock protein 47), member 1b [Source:ZFIN;Acc:ZDB-GENE-990415-93]	serpinh1b
ENSDARG00000105557	154.6	-1.13472	0.243275	-4.66436	3.09581e-06	0.000214289	uncharacterized LOC101885004 [Source:NCBI gene;Acc:101885004]	BX511061.1
ENSDARG00000055730	60.2019	-1.12778	0.349462	-3.22718	0.00125015	0.0199328	tripartite motif containing 35-29 [Source:ZFIN;Acc:ZDB-GENE-041114-35]	trim35-29
ENSDARG00000055752	6085.41	-1.11933	0.285329	-3.92297	8.7465e-05	0.0029381	neuronal PAS domain protein 4a [Source:NCBI gene;Acc:724016]	npas4a
ENSDARG00000045758	102.373	-1.11623	0.312473	-3.57226	0.000353914	0.00814861	calcium release activated channel regulator 2Ab [Source:ZFIN;Acc:ZDB-GENE-041210-94]	cracr2ab
ENSDARG00000038742	1229.62	-1.11051	0.164725	-6.7416	1.56649e-11	6.33203e-09	retinol binding protein 1, cellular, tandem duplicate 2 [Source:ZFIN;Acc:ZDB-GENE-070912-18]	rbp1.2
ENSDARG00000045863	54.147	-1.09532	0.34406	-3.18351	0.001455	0.0222631	ankyrin repeat and SOCS box containing 15b [Source:ZFIN;Acc:ZDB-GENE-041210-265]	asb15b
ENSDARG00000099386	94.8593	-1.08771	0.283813	-3.83249	0.000126852	0.00392323	leucine rich repeat transmembrane neuronal 4 like 2 [Source:ZFIN;Acc:ZDB-GENE-080327-14]	lrrtm4l2
ENSDARG00000098051	410.76	-1.07768	0.141653	-7.60789	2.7861e-14	2.02494e-11	opsin 6, group member b [Source:ZFIN;Acc:ZDB-GENE-030616-402]	opn6b
ENSDARG00000098248	56.6637	-1.07589	0.319079	-3.37187	0.000746594	0.0139135		CABZ01081730.1
ENSDARG00000071581	62.0692	-1.06624	0.320533	-3.32646	0.00087958	0.0156303	zgc:174564 [Source:ZFIN;Acc:ZDB-GENE-080219-52]	zgc:174564
ENSDARG00000091918	281.864	-1.05796	0.300103	-3.52531	0.000422991	0.00927343		BX548073.1
ENSDARG00000109686	326.436	-1.05786	0.2504	-4.22468	2.39281e-05	0.0010911	si:ch211-59p23.1 [Source:ZFIN;Acc:ZDB-GENE-160113-50]	si:ch211-59p23.1
ENSDARG00000105437	41.0576	-1.04848	0.3637	-2.88282	0.00394132	0.0444074		BX601648.2
ENSDARG00000096566	50.8254	-1.0434	0.292493	-3.56726	0.00036074	0.00827955	zgc:165656 [Source:ZFIN;Acc:ZDB-GENE-070928-6]	zgc:165656
ENSDARG00000040258	58.0246	-1.04338	0.313342	-3.32984	0.000868946	0.0155262	si:ch73-340m8.2 [Source:ZFIN;Acc:ZDB-GENE-110411-209]	si:ch73-340m8.2
ENSDARG00000044279	101.502	-1.03649	0.28196	-3.67601	0.000236908	0.00611306	opsin 1 (cone pigments), medium-wave-sensitive, 3 [Source:NCBI gene;Acc:360152]	opn1mw3
ENSDARG00000104571	1537.95	-1.0338	0.194336	-5.31966	1.03961e-07	1.35734e-05	growth arrest and DNA-damage-inducible, alpha, b [Source:ZFIN;Acc:ZDB-GENE-040704-60]	gadd45ab
ENSDARG00000093019	153.115	-1.02276	0.262853	-3.89098	9.98407e-05	0.00325887	si:dkey-83k24.5 [Source:ZFIN;Acc:ZDB-GENE-081104-440]	si:dkey-83k24.5
ENSDARG00000105489	86.1548	-1.02222	0.269291	-3.79598	0.000147062	0.0043567	hypothetical protein LOC564660 [Source:ZFIN;Acc:ZDB-GENE-060130-8]	loc564660
ENSDARG00000037421	10736.5	-1.01255	0.293031	-3.45543	0.000549415	0.0111957	early growth response 1 [Source:NCBI gene;Acc:30498]	egr1
ENSDARG00000102251	94.0903	-1.00624	0.317326	-3.17101	0.00151908	0.0229854	PDZ and pleckstrin homology domains 1 [Source:ZFIN;Acc:ZDB-GENE-090313-385]	pdzph1
ENSDARG00000087032	218.096	-0.999359	0.248634	-4.0194	5.83473e-05	0.00218217	retinoblastoma binding protein 8-like [Source:ZFIN;Acc:ZDB-GENE-030131-3078]	rbbp8l
ENSDARG00000110100	56.8699	-0.99433	0.326314	-3.04715	0.00231019	0.0306812	si:ch73-92e7.4 [Source:ZFIN;Acc:ZDB-GENE-081031-48]	si:ch73-92e7.4
ENSDARG00000040200	69.3703	-0.985736	0.331928	-2.96973	0.0029806	0.0364492	GTPase IMAP family member 7-like [Source:NCBI gene;Acc:100005907]	BX465228.1
ENSDARG00000100332	141.317	-0.985318	0.197177	-4.99712	5.81943e-07	5.79392e-05		CABZ01084942.1
ENSDARG00000012903	1025.43	-0.983676	0.206083	-4.7732	1.8132e-06	0.00013913	solute carrier family 34 member 2a [Source:ZFIN;Acc:ZDB-GENE-000524-1]	slc34a2a
ENSDARG00000110020	103.175	-0.983259	0.228029	-4.31198	1.61798e-05	0.000816632	zgc:56628 [Source:ZFIN;Acc:ZDB-GENE-040426-1099]	zgc:56628
ENSDARG00000088084	68.6814	-0.982462	0.346026	-2.83927	0.00452163	0.0486622	si:dkey-66i24.8 [Source:ZFIN;Acc:ZDB-GENE-130531-72]	si:dkey-66i24.8
ENSDARG00000098901	58.1498	-0.982105	0.307307	-3.19584	0.00139423	0.0215296		CABZ01002768.1
ENSDARG00000091859	74.4893	-0.978885	0.25315	-3.86682	0.000110264	0.00348939	si:ch73-233m11.2 [Source:ZFIN;Acc:ZDB-GENE-081104-266]	si:ch73-233m11.2
ENSDARG00000087757	38.8958	-0.977193	0.313809	-3.11397	0.00184586	0.0264783	Pim proto-oncogene, serine/threonine kinase, related 190 [Source:ZFIN;Acc:ZDB-GENE-131119-2]	pimr190
ENSDARG00000086764	439.009	-0.975755	0.256285	-3.80731	0.000140487	0.00421966	mediator of DNA damage checkpoint 1 [Source:ZFIN;Acc:ZDB-GENE-060810-185]	mdc1
ENSDARG00000103196	119.936	-0.973492	0.234466	-4.15195	3.29659e-05	0.00140663	zgc:113343 [Source:ZFIN;Acc:ZDB-GENE-050327-90]	zgc:113343
ENSDARG00000043667	70.8487	-0.972512	0.316762	-3.07017	0.00213939	0.0291728	zgc:100997 [Source:ZFIN;Acc:ZDB-GENE-040801-124]	zgc:100997
ENSDARG00000099799	141.849	-0.971292	0.317447	-3.0597	0.00221558	0.029931	si:dkey-11f4.16 [Source:ZFIN;Acc:ZDB-GENE-070912-357]	si:dkey-11f4.16
ENSDARG00000105183	941.941	-0.96677	0.163183	-5.92446	3.13318e-09	6.6326e-07		CT009487.2
ENSDARG00000070831	129.979	-0.959029	0.287645	-3.33408	0.000855831	0.0153458	raftlin, lipid raft linker 1a [Source:ZFIN;Acc:ZDB-GENE-060503-293]	rftn1a
ENSDARG00000112145	109.085	-0.958869	0.234998	-4.08032	4.49732e-05	0.0017829	zinc finger protein 1174 [Source:ZFIN;Acc:ZDB-GENE-050208-785]	znf1174
ENSDARG00000069018	1581.81	-0.947675	0.1753	-5.40601	6.44439e-08	9.18389e-06	cytochrome P450, family 7, subfamily A, polypeptide 1 [Source:ZFIN;Acc:ZDB-GENE-040426-1296]	cyp7a1
ENSDARG00000019874	332.45	-0.939255	0.185128	-5.07355	3.90465e-07	4.15302e-05	heat shock 105/110 protein 1 [Source:ZFIN;Acc:ZDB-GENE-120410-4]	hsph1
ENSDARG00000098898	101.561	-0.938177	0.280477	-3.34494	0.000823015	0.0148674	si:ch211-255f4.2 [Source:ZFIN;Acc:ZDB-GENE-050208-708]	si:ch211-255f4.2
ENSDARG00000098164	228.339	-0.93379	0.313785	-2.97589	0.00292135	0.035906	aryl hydrocarbon receptor interacting protein like 2 [Source:ZFIN;Acc:ZDB-GENE-141216-23]	aipl2
ENSDARG00000058679	157.256	-0.929809	0.269858	-3.44555	0.000569899	0.011509	zgc:114104 [Source:ZFIN;Acc:ZDB-GENE-050913-63]	zgc:114104
ENSDARG00000075163	127.12	-0.927996	0.218446	-4.24817	2.15528e-05	0.00101062	chemokine (C-X-C motif) ligand 20 [Source:ZFIN;Acc:ZDB-GENE-111004-2]	cxcl20
ENSDARG00000090854	49.3548	-0.926133	0.322928	-2.86792	0.00413174	0.0457629	LSM11, U7 small nuclear RNA associated [Source:ZFIN;Acc:ZDB-GENE-050309-124]	lsm11
ENSDARG00000036944	421.097	-0.925267	0.224732	-4.1172	3.83505e-05	0.00157179	endosulfine alpha a [Source:NCBI gene;Acc:569530]	ensaa
ENSDARG00000057527	156.294	-0.925058	0.230444	-4.01425	5.96362e-05	0.00221141	myocyte enhancer factor 2ab [Source:ZFIN;Acc:ZDB-GENE-120614-2]	mef2ab
ENSDARG00000091625	109.931	-0.922561	0.260512	-3.54133	0.000398112	0.0088499	si:dkeyp-67f1.2 [Source:ZFIN;Acc:ZDB-GENE-050809-90]
ENSDARG00000079502	68.2754	-0.921784	0.307879	-2.99398	0.00275361	0.034328	galactose-3-O-sulfotransferase 2 [Source:ZFIN;Acc:ZDB-GENE-131127-533]	gal3st2
ENSDARG00000092896	48.6284	-0.920253	0.295514	-3.11408	0.00184521	0.0264783	si:ch211-67f24.7 [Source:ZFIN;Acc:ZDB-GENE-090313-129]	si:ch211-67f24.7
ENSDARG00000091287	72.8377	-0.915174	0.276701	-3.30744	0.000941517	0.0164231	EBF transcription factor 3b [Source:ZFIN;Acc:ZDB-GENE-131126-3]	ebf3b
ENSDARG00000089586	82.2328	-0.914054	0.274935	-3.32461	0.000885408	0.0156596	neural cell adhesion molecule 3 [Source:ZFIN;Acc:ZDB-GENE-131127-340]	ncam3
ENSDARG00000009438	140.104	-0.913963	0.210676	-4.33825	1.43621e-05	0.0007456	myogenin [Source:ZFIN;Acc:ZDB-GENE-980526-265]	myog
ENSDARG00000113660	105.85	-0.913521	0.30506	-2.99457	0.00274835	0.0343213	si:ch211-196f19.1 [Source:ZFIN;Acc:ZDB-GENE-081103-47]	si:ch211-196f19.1
ENSDARG00000092759	99.4483	-0.911628	0.26982	-3.37866	0.000728405	0.0136327	si:dkey-61p9.9 [Source:ZFIN;Acc:ZDB-GENE-041210-240]	si:dkey-61p9.9
ENSDARG00000043728	204.835	-0.910546	0.254693	-3.57508	0.000350121	0.00812132	SREK1-interacting protein 1 [Source:NCBI gene;Acc:553315]	srek1ip1
ENSDARG00000097369	173.788	-0.906067	0.23987	-3.77733	0.000158518	0.00457791		FP017274.1
ENSDARG00000079700	256.12	-0.9044	0.219186	-4.12617	3.68853e-05	0.00153088	UDP-Gal:betaGlcNAc beta 1,3-galactosyltransferase, polypeptide 1a [Source:ZFIN;Acc:ZDB-GENE-120215-203]	b3galt1a
ENSDARG00000075121	944.28	-0.90123	0.214332	-4.20483	2.6128e-05	0.00117705	heparin-binding EGF-like growth factor a [Source:ZFIN;Acc:ZDB-GENE-080204-119]	hbegfa
ENSDARG00000022905	98.7752	-0.899997	0.291301	-3.08957	0.00200443	0.0278729	zinc finger protein 1163 [Source:ZFIN;Acc:ZDB-GENE-060503-151]	znf1163
ENSDARG00000071083	337.568	-0.889221	0.175377	-5.07034	3.97107e-07	4.18286e-05	si:dkeyp-34c12.1 [Source:ZFIN;Acc:ZDB-GENE-030131-5347]	si:dkeyp-34c12.1
ENSDARG00000058939	252.702	-0.885501	0.270412	-3.27463	0.00105799	0.0178135	beta-1,4-N-acetyl-galactosaminyl transferase 3b [Source:ZFIN;Acc:ZDB-GENE-030131-8615]	b4galnt3b
ENSDARG00000097842	505.836	-0.884494	0.227816	-3.8825	0.000103388	0.00332978	zinc finger protein 1134 [Source:ZFIN;Acc:ZDB-GENE-131125-12]	znf1134
ENSDARG00000077288	159.263	-0.882807	0.229941	-3.83927	0.000123401	0.00383828	si:ch211-188c16.1 [Source:ZFIN;Acc:ZDB-GENE-070912-162]	si:ch211-188c16.1
ENSDARG00000018871	65.1572	-0.882401	0.272763	-3.23504	0.00121625	0.0195713	HEN methyltransferase 1 [Source:NCBI gene;Acc:550540]	henmt1
ENSDARG00000077078	99.995	-0.880855	0.297362	-2.96224	0.00305414	0.0369959	zgc:173726 [Source:ZFIN;Acc:ZDB-GENE-071004-108]	zgc:173726
ENSDARG00000098406	167.452	-0.86912	0.296464	-2.93161	0.00337204	0.0397642	si:dkey-22a18.2 [Source:ZFIN;Acc:ZDB-GENE-120703-7]	si:dkey-22a18.2
ENSDARG00000096703	136.457	-0.868724	0.289307	-3.00277	0.00267533	0.033777	si:dkey-1h6.8 [Source:ZFIN;Acc:ZDB-GENE-130603-8]	si:dkey-1h6.8
ENSDARG00000038855	251.091	-0.868453	0.278218	-3.12148	0.00179946	0.0259815	charged multivesicular body protein 5a [Source:ZFIN;Acc:ZDB-GENE-060503-60]	chmp5a
ENSDARG00000104016	102.603	-0.868297	0.28092	-3.0909	0.00199551	0.0278348	si:dkey-151j17.4 [Source:ZFIN;Acc:ZDB-GENE-141222-13]	si:dkey-151j17.4
ENSDARG00000097239	144.805	-0.866901	0.238593	-3.63338	0.000279729	0.00695464	si:ch73-31d8.2 [Source:ZFIN;Acc:ZDB-GENE-030131-8387]	si:ch73-31d8.2
ENSDARG00000027082	160.749	-0.864315	0.28078	-3.07827	0.00208208	0.0286964	homeobox containing 1a [Source:ZFIN;Acc:ZDB-GENE-050913-89]	hmbox1a
ENSDARG00000070868	119.769	-0.859938	0.212503	-4.04671	5.19427e-05	0.00199394	cilia and flagella associated protein 126 [Source:NCBI gene;Acc:751706]	cfap126
ENSDARG00000094760	169.019	-0.857439	0.264256	-3.24473	0.00117562	0.0190978	si:dkey-125i10.3 [Source:ZFIN;Acc:ZDB-GENE-060526-198]	si:dkey-125i10.3
ENSDARG00000041257	282.617	-0.855359	0.25617	-3.33904	0.000840697	0.0151242	smoothelin-like 1 [Source:ZFIN;Acc:ZDB-GENE-050306-23]	smtnl1
ENSDARG00000076015	74.3726	-0.85329	0.263558	-3.23757	0.00120551	0.0194992	si:ch73-139e5.2 [Source:ZFIN;Acc:ZDB-GENE-130531-47]	si:ch73-139e5.2
ENSDARG00000023532	5927.75	-0.852706	0.193293	-4.41148	1.02669e-05	0.000571068	PIN2 (TERF1) interacting telomerase inhibitor 1 [Source:ZFIN;Acc:ZDB-GENE-030515-2]	pinx1
ENSDARG00000103752	373.806	-0.850233	0.184366	-4.61167	3.99456e-06	0.000265541	dual specificity phosphatase 26 [Source:NCBI gene;Acc:570815]	DUSP26
ENSDARG00000055798	108.65	-0.848619	0.271644	-3.12401	0.00178404	0.0258811	hes related family bHLH transcription factor with YRPW motif like [Source:NCBI gene;Acc:335134]	heyl
ENSDARG00000097803	224.251	-0.844448	0.175886	-4.80111	1.5779e-06	0.000125107	si:ch211-275j6.5 [Source:NCBI gene;Acc:100004874]	C5H12orf65
ENSDARG00000086300	343.272	-0.844391	0.288751	-2.92429	0.00345247	0.0404501	si:ch211-236d3.4 [Source:ZFIN;Acc:ZDB-GENE-141216-56]	FAM107A
ENSDARG00000003027	209.612	-0.838178	0.153967	-5.4439	5.21273e-08	7.67963e-06	sodium channel modifier 1 [Source:NCBI gene;Acc:321696]	scnm1
ENSDARG00000100797	233.288	-0.83336	0.264506	-3.15062	0.00162923	0.0241823	nephronectin-like [Source:NCBI gene;Acc:101884488]	CABZ01076996.1
ENSDARG00000093999	76.7016	-0.832372	0.278864	-2.98486	0.00283706	0.0350828	si:ch73-376l24.6 [Source:ZFIN;Acc:ZDB-GENE-100921-87]	si:ch73-376l24.6
ENSDARG00000067673	418.973	-0.831598	0.232387	-3.5785	0.000345572	0.00807259	small nuclear RNA activating complex, polypeptide 4 [Source:ZFIN;Acc:ZDB-GENE-030131-5794]	snapc4
ENSDARG00000099149	222.268	-0.826331	0.28955	-2.85385	0.00431934	0.0473055	heparan sulfate (glucosamine) 3-O-sulfotransferase 3B1a [Source:ZFIN;Acc:ZDB-GENE-070202-4]	hs3st3b1a
ENSDARG00000092483	71.1119	-0.825141	0.27341	-3.01797	0.00254478	0.0326681	IQ motif containing C [Source:ZFIN;Acc:ZDB-GENE-090313-325]	iqcc
ENSDARG00000014545	98.1181	-0.821967	0.276907	-2.96839	0.00299364	0.0365677	golgi integral membrane protein 4b [Source:ZFIN;Acc:ZDB-GENE-050327-74]	golim4b
ENSDARG00000062606	587.775	-0.821643	0.135024	-6.08516	1.16372e-09	2.75802e-07	si:dkey-26i13.8 [Source:ZFIN;Acc:ZDB-GENE-090312-134]	si:dkey-26i13.8
ENSDARG00000092402	204.691	-0.821162	0.223556	-3.67318	0.00023955	0.00617393		BX569787.1
ENSDARG00000108401	84.9944	-0.81926	0.24244	-3.37922	0.000726913	0.0136165	matrix metalloproteinase-18-like [Source:NCBI gene;Acc:101883213]	LO018336.1
ENSDARG00000090708	91.7547	-0.819111	0.24633	-3.32526	0.000883372	0.0156596	si:dkey-28g23.6 [Source:ZFIN;Acc:ZDB-GENE-131119-80]	si:dkey-28g23.6
ENSDARG00000062902	562.855	-0.81696	0.202943	-4.02556	5.68398e-05	0.00214789	si:dkey-220f10.4 [Source:ZFIN;Acc:ZDB-GENE-030131-9651]	si:dkey-220f10.4
ENSDARG00000097268	333.845	-0.816038	0.190908	-4.27452	1.91551e-05	0.000938554		CU929145.2
ENSDARG00000112141	108.085	-0.814014	0.224374	-3.62793	0.000285701	0.00703889	zinc finger protein 1169 [Source:ZFIN;Acc:ZDB-GENE-050208-786]	znf1169
ENSDARG00000033104	112.371	-0.803349	0.25821	-3.11122	0.00186317	0.0266916	transmembrane channel-like 2a [Source:NCBI gene;Acc:571240]	tmc2a
ENSDARG00000071714	145.904	-0.803296	0.272057	-2.95267	0.00315037	0.0378044	si:dkey-20i20.8 [Source:ZFIN;Acc:ZDB-GENE-060503-59]	si:dkey-20i20.8
ENSDARG00000038095	1503.59	-0.80262	0.215473	-3.72493	0.000195371	0.00534489	suppressor of cytokine signaling 1a [Source:ZFIN;Acc:ZDB-GENE-040801-205]	socs1a
ENSDARG00000002204	4472.68	-0.802106	0.171226	-4.68449	2.80656e-06	0.000196766	heat shock protein, alpha-crystallin-related, b11 [Source:NCBI gene;Acc:796767]	hspb11
ENSDARG00000035630	2336.58	-0.795892	0.15918	-4.99994	5.73484e-07	5.73589e-05	yippee-like 1 [Source:ZFIN;Acc:ZDB-GENE-040808-41]	ypel1
ENSDARG00000040321	210.793	-0.795113	0.177847	-4.47077	7.79401e-06	0.000454387	retinal homeobox gene 2 [Source:NCBI gene;Acc:30473]	rx2
ENSDARG00000077928	104.464	-0.790292	0.277597	-2.8469	0.00441472	0.0479477	coiled-coil domain containing 173 [Source:ZFIN;Acc:ZDB-GENE-081104-457]	ccdc173
ENSDARG00000056211	134.351	-0.787821	0.232464	-3.389	0.000701488	0.0133234	2-oxoglutarate and iron-dependent oxygenase domain containing 2 [Source:NCBI gene;Acc:790923]	ogfod2
ENSDARG00000088836	123.174	-0.785715	0.258638	-3.03789	0.00238239	0.031252	si:ch211-76m11.5 [Source:ZFIN;Acc:ZDB-GENE-041210-278]	si:ch211-76m11.5
ENSDARG00000089461	330.441	-0.7851	0.152889	-5.13509	2.82006e-07	3.17745e-05	cdkn1a interacting zinc finger protein 1b [Source:ZFIN;Acc:ZDB-GENE-040426-2933]	ciz1b
ENSDARG00000037633	723.212	-0.783881	0.128935	-6.07964	1.20452e-09	2.82401e-07	leukocyte receptor cluster (LRC) member 1 [Source:ZFIN;Acc:ZDB-GENE-040912-159]	leng1
ENSDARG00000095717	138.611	-0.783365	0.186604	-4.19801	2.69266e-05	0.00120063	si:dkey-172k15.6 [Source:ZFIN;Acc:ZDB-GENE-121214-9]	si:dkey-172k15.6
ENSDARG00000078762	132.62	-0.780122	0.177271	-4.40073	1.07888e-05	0.000597053	transmembrane protein 169b [Source:ZFIN;Acc:ZDB-GENE-141211-51]	tmem169b
ENSDARG00000055099	1487.74	-0.779946	0.231225	-3.3731	0.00074327	0.0138633	family with sequence similarity 184 member B [Source:ZFIN;Acc:ZDB-GENE-090313-380]	fam184b
ENSDARG00000076934	283.65	-0.779184	0.222267	-3.50562	0.000455538	0.00979542	WD repeat domain 60 [Source:ZFIN;Acc:ZDB-GENE-140821-1]	wdr60
ENSDARG00000060338	205.187	-0.778243	0.160365	-4.85294	1.21643e-06	0.000102406	tRNA methyltransferase 12 homolog [Source:NCBI gene;Acc:564925]	trmt12
ENSDARG00000063283	97.1464	-0.778163	0.262467	-2.9648	0.00302881	0.03683	ABI family, member 3b [Source:ZFIN;Acc:ZDB-GENE-121214-259]	abi3b
ENSDARG00000051955	280.585	-0.77769	0.243154	-3.19835	0.00138218	0.0214346	BRMS1 transcriptional repressor and anoikis regulator [Source:ZFIN;Acc:ZDB-GENE-030616-596]	brms1
ENSDARG00000002220	382.341	-0.777022	0.157819	-4.9235	8.50105e-07	7.64149e-05	zgc:103692 [Source:ZFIN;Acc:ZDB-GENE-041010-15]	C5H9orf78
ENSDARG00000003968	200.041	-0.775935	0.252282	-3.07567	0.0021003	0.0288559	La ribonucleoprotein 6, translational regulator b [Source:ZFIN;Acc:ZDB-GENE-041008-244]	larp6b
ENSDARG00000117643	213.847	-0.775716	0.215345	-3.6022	0.000315538	0.00752806		CU896641.1
ENSDARG00000033126	324.711	-0.775256	0.157094	-4.93497	8.01619e-07	7.34391e-05	PRKR interacting protein 1 [Source:NCBI gene;Acc:550595]	prkrip1
ENSDARG00000057879	311.379	-0.774935	0.226626	-3.41944	0.000627506	0.0123448	prolyl 3-hydroxylase 3 [Source:ZFIN;Acc:ZDB-GENE-060503-231]	p3h3
ENSDARG00000031600	501.211	-0.77233	0.155328	-4.97225	6.61804e-07	6.35682e-05	retinal degeneration 3, GUCY2D regulator [Source:ZFIN;Acc:ZDB-GENE-040724-103]	rd3
ENSDARG00000074153	279.19	-0.771859	0.233424	-3.30669	0.000944057	0.0164429	SLIT and NTRK-like family, member 5b [Source:ZFIN;Acc:ZDB-GENE-110408-55]	slitrk5b
ENSDARG00000054031	521.006	-0.770742	0.241266	-3.19457	0.00140037	0.0215938	MAX dimerization protein 4 [Source:ZFIN;Acc:ZDB-GENE-050208-44]	mxd4
ENSDARG00000090557	934.767	-0.770139	0.184848	-4.16633	3.09542e-05	0.00133648	si:ch1073-110a20.7 [Source:ZFIN;Acc:ZDB-GENE-121214-133]	si:ch1073-110a20.7
ENSDARG00000099383	339.048	-0.765981	0.19859	-3.8571	0.000114741	0.00361012	DnaJ heat shock protein family (Hsp40) member B1a [Source:ZFIN;Acc:ZDB-GENE-040801-90]	dnajb1a
ENSDARG00000060169	140.768	-0.76237	0.215498	-3.53771	0.000403616	0.00894353	meiosis-specific nuclear structural 1 [Source:NCBI gene;Acc:573382]	mns1
ENSDARG00000007025	237.859	-0.761248	0.220139	-3.45803	0.000544134	0.0111412	tetratricopeptide repeat domain 9C [Source:ZFIN;Acc:ZDB-GENE-040426-1053]	ttc9c
ENSDARG00000094860	1712.47	-0.761077	0.222533	-3.42007	0.000626048	0.0123309	G protein-coupled receptor 186 [Source:ZFIN;Acc:ZDB-GENE-060503-489]	gpr186
ENSDARG00000040427	532.336	-0.76026	0.157972	-4.81263	1.4896e-06	0.000120293	acyl-CoA thioesterase 19 [Source:ZFIN;Acc:ZDB-GENE-041114-124]	acot19
ENSDARG00000092228	91.4193	-0.760246	0.268815	-2.82814	0.00468193	0.0499926	si:dkey-27p18.3 [Source:ZFIN;Acc:ZDB-GENE-060526-287]	si:dkey-27p18.3
ENSDARG00000100504	3446.46	-0.75918	0.160653	-4.72559	2.29446e-06	0.000167392	protein phosphatase 1, regulatory subunit 27b [Source:ZFIN;Acc:ZDB-GENE-051023-5]	ppp1r27b
ENSDARG00000087666	622.392	-0.759116	0.194675	-3.8994	9.64312e-05	0.00316655	fibroblast growth factor (acidic) intracellular binding protein b [Source:NCBI gene;Acc:405787]	fibpb
ENSDARG00000103743	1227.84	-0.757269	0.153878	-4.92124	8.59994e-07	7.68497e-05	si:dkeyp-72e1.9 [Source:ZFIN;Acc:ZDB-GENE-120215-89]	si:dkeyp-72e1.9
ENSDARG00000000489	1310.37	-0.754561	0.1749	-4.31423	1.60158e-05	0.000810227	UPF3B regulator of nonsense mediated mRNA decay [Source:ZFIN;Acc:ZDB-GENE-040426-1630]	upf3b
ENSDARG00000077377	409.833	-0.748878	0.230225	-3.25281	0.0011427	0.0187333	si:dkey-85n7.6 [Source:ZFIN;Acc:ZDB-GENE-110411-62]	si:dkey-85n7.6
ENSDARG00000102310	220.285	-0.747263	0.227994	-3.27756	0.00104708	0.0177119	si:ch211-156l18.8 [Source:ZFIN;Acc:ZDB-GENE-141215-43]	si:ch211-156l18.8
ENSDARG00000037199	268.66	-0.746458	0.185494	-4.02417	5.71775e-05	0.00215692	zgc:101851 [Source:NCBI gene;Acc:447937]	C9H2orf76
ENSDARG00000052575	1387.28	-0.746342	0.119441	-6.24863	4.1408e-10	1.15751e-07	ADP-ribosylation factor-like 13A [Source:ZFIN;Acc:ZDB-GENE-040426-1790]	arl13a
ENSDARG00000061602	521.789	-0.745883	0.212571	-3.50887	0.000450023	0.00970554	synovial sarcoma, X breakpoint 2 interacting protein b [Source:ZFIN;Acc:ZDB-GENE-050208-601]	ssx2ipb
ENSDARG00000097521	410.868	-0.743427	0.236283	-3.14634	0.0016533	0.0244397	si:dkey-111k8.5 [Source:ZFIN;Acc:ZDB-GENE-131125-101]	si:dkey-111k8.5
ENSDARG00000100427	560.415	-0.743208	0.251525	-2.95481	0.00312863	0.0376264		BX547934.2
ENSDARG00000101134	192.306	-0.74009	0.229727	-3.22161	0.0012747	0.0202136	gastrula zinc finger protein XlCGF57.1-like [Source:NCBI gene;Acc:101886047]	CABZ01064859.2
ENSDARG00000061697	146.661	-0.739787	0.196182	-3.77093	0.000162638	0.00466649	carbonic anhydrase XIV [Source:ZFIN;Acc:ZDB-GENE-051030-57]	ca14
ENSDARG00000092849	189.216	-0.739378	0.232237	-3.18373	0.00145391	0.0222631	si:ch73-92e7.4 [Source:ZFIN;Acc:ZDB-GENE-081031-48]	si:ch73-92e7.4
ENSDARG00000009402	133.868	-0.739079	0.240993	-3.06681	0.00216357	0.0294289	si:ch211-210b2.2 [Source:ZFIN;Acc:ZDB-GENE-131118-33]	si:ch211-210b2.2
ENSDARG00000092652	106.167	-0.737821	0.241757	-3.05192	0.00227384	0.0304269	pyroglutamylated RFamide peptide receptor 4 [Source:ZFIN;Acc:ZDB-GENE-091204-354]	qrfpr4
ENSDARG00000098780	124.702	-0.737298	0.19594	-3.76287	0.000167975	0.00478136	NSE1 homolog, SMC5-SMC6 complex component [Source:NCBI gene;Acc:436824]	nsmce1
ENSDARG00000111326	372.316	-0.734376	0.159689	-4.5988	4.24927e-06	0.000278231	cadherin-related family member 5, related sequence [Source:NCBI gene;Acc:561298]	BX323820.1
ENSDARG00000077248	145.978	-0.732203	0.180254	-4.06207	4.86395e-05	0.00188372	zgc:171459 [Source:ZFIN;Acc:ZDB-GENE-030131-2059]	zgc:171459
ENSDARG00000076500	1548.24	-0.728548	0.238784	-3.05108	0.0022802	0.0304642	chromogranin B [Source:ZFIN;Acc:ZDB-GENE-070705-268]	chgb
ENSDARG00000067664	184.266	-0.728381	0.23644	-3.08062	0.00206573	0.0285071	si:dkey-172m14.2 [Source:ZFIN;Acc:ZDB-GENE-060526-222]	si:dkey-172m14.2
ENSDARG00000061416	1610.19	-0.726684	0.111558	-6.51395	7.32019e-11	2.61655e-08	C2 calcium dependent domain containing 4A [Source:ZFIN;Acc:ZDB-GENE-030131-5712]	c2cd4a
ENSDARG00000097247	242.965	-0.723754	0.231162	-3.13093	0.00174252	0.025397		BX322555.3
ENSDARG00000017860	323.326	-0.723592	0.221553	-3.266	0.00109078	0.0182116	regulator of G protein signaling 5b [Source:ZFIN;Acc:ZDB-GENE-050417-359]	rgs5b
ENSDARG00000075314	817.526	-0.722988	0.131661	-5.49129	3.99008e-08	6.25897e-06	zgc:174906 [Source:ZFIN;Acc:ZDB-GENE-030131-6125]	zgc:174906
ENSDARG00000076389	87.5161	-0.722157	0.243105	-2.97055	0.00297264	0.0363723	si:dkey-217f16.6 [Source:ZFIN;Acc:ZDB-GENE-091117-15]	si:dkey-217f16.6
ENSDARG00000013863	3666.29	-0.721621	0.221807	-3.25338	0.00114041	0.0187333	family with sequence similarity 133 member B [Source:NCBI gene;Acc:790942]	fam133b
ENSDARG00000100577	251.661	-0.719258	0.153866	-4.67456	2.9458e-06	0.000205208		CU694481.1
ENSDARG00000079307	5665.36	-0.718781	0.181879	-3.95198	7.75087e-05	0.0026868	si:dkey-205h13.1 [Source:ZFIN;Acc:ZDB-GENE-090313-227]	si:dkey-205h13.1
ENSDARG00000038868	246.817	-0.716989	0.20028	-3.57993	0.000343686	0.00804049	engrailed homeobox 2b [Source:NCBI gene;Acc:30238]	en2b
ENSDARG00000101184	118.307	-0.716778	0.221701	-3.23308	0.00122464	0.0196428		BX510922.1
ENSDARG00000069297	2251.32	-0.714853	0.186861	-3.8256	0.000130456	0.00400628	UPF3A regulator of nonsense mediated mRNA decay [Source:NCBI gene;Acc:566608]	upf3a
ENSDARG00000103000	108.911	-0.713561	0.225683	-3.16178	0.00156807	0.023547	si:ch211-107p11.3 [Source:ZFIN;Acc:ZDB-GENE-030131-3607]	si:ch211-107p11.3
ENSDARG00000007241	3744.16	-0.712677	0.208259	-3.42207	0.000621463	0.0122739	MYC proto-oncogene, bHLH transcription factor b [Source:NCBI gene;Acc:393141]	mycb
ENSDARG00000018061	1125.45	-0.712402	0.150415	-4.73624	2.17724e-06	0.000161471	nei-like DNA glycosylase 1 [Source:ZFIN;Acc:ZDB-GENE-040426-994]	neil1
ENSDARG00000090935	159.159	-0.711196	0.18677	-3.80786	0.000140173	0.00421966	si:dkey-75b17.1 [Source:NCBI gene;Acc:100534986]	usp16
ENSDARG00000056334	248.099	-0.709569	0.169992	-4.17413	2.99133e-05	0.00130641	mutL homolog 3 (E. coli) [Source:ZFIN;Acc:ZDB-GENE-060810-45]	mlh3
ENSDARG00000093286	97.1802	-0.708837	0.216118	-3.27986	0.0010386	0.0176094	ankyrin repeat domain 34C [Source:NCBI gene;Acc:566743]	CABZ01039782.1
ENSDARG00000113474	324.1	-0.708168	0.194202	-3.64655	0.000265789	0.00667656		CABZ01067151.1
ENSDARG00000007976	1076.48	-0.706611	0.217397	-3.25032	0.00115274	0.0188273	si:ch211-220f16.2 [Source:ZFIN;Acc:ZDB-GENE-070912-199]	si:ch211-220f16.2
ENSDARG00000074546	168.976	-0.705144	0.233815	-3.01582	0.00256288	0.0327941	si:ch211-213a13.2 [Source:ZFIN;Acc:ZDB-GENE-050208-551]	si:ch211-213a13.2
ENSDARG00000046142	415.199	-0.704842	0.207103	-3.40334	0.000665683	0.0128567	asialoglycoprotein receptor-like 1 [Source:ZFIN;Acc:ZDB-GENE-081105-120]	asgrl1
ENSDARG00000087753	309.754	-0.703667	0.230959	-3.04672	0.00231351	0.0306812	neuronal PAS domain protein 4b [Source:NCBI gene;Acc:100534657]	CR388166.1
ENSDARG00000045909	382.695	-0.702569	0.201217	-3.4916	0.00048014	0.0101838	dynein, light chain, Tctex-type 1 [Source:ZFIN;Acc:ZDB-GENE-041210-9]	dynlt1
ENSDARG00000058492	148.11	-0.698404	0.218117	-3.20197	0.00136491	0.0212272	si:dkey-30c15.17 [Source:ZFIN;Acc:ZDB-GENE-060503-450]	si:dkey-30c15.17
ENSDARG00000077405	867.41	-0.696866	0.177951	-3.91607	9.00051e-05	0.00300072	PC4 and SFRS1 interacting protein 1b [Source:ZFIN;Acc:ZDB-GENE-030131-3273]	psip1b
ENSDARG00000013845	1996.51	-0.695744	0.205551	-3.38478	0.000712356	0.0134595	tetratricopeptide repeat domain 14 [Source:ZFIN;Acc:ZDB-GENE-050327-26]	ttc14
ENSDARG00000046087	748.794	-0.694862	0.215322	-3.22708	0.0012506	0.0199328	bromodomain containing 2b [Source:ZFIN;Acc:ZDB-GENE-070220-1]	brd2b
ENSDARG00000012403	521.67	-0.694739	0.17585	-3.95074	7.79084e-05	0.0026921	excision repair cross-complementation group 6-like 2 [Source:ZFIN;Acc:ZDB-GENE-110411-274]	ercc6l2
ENSDARG00000059235	184.324	-0.69365	0.178245	-3.89155	9.96075e-05	0.00325613	zgc:113274 [Source:ZFIN;Acc:ZDB-GENE-050508-2]	zgc:113274
ENSDARG00000092257	98.7474	-0.693465	0.242616	-2.85828	0.00425947	0.0468585		BX510992.1
ENSDARG00000089296	1484.57	-0.692829	0.156278	-4.43332	9.27919e-06	0.000525515	si:dkey-240n22.6 [Source:ZFIN;Acc:ZDB-GENE-070705-411]	si:dkey-240n22.6
ENSDARG00000056984	104.508	-0.692633	0.227315	-3.04701	0.00231126	0.0306812	RAD9 checkpoint clamp component A [Source:ZFIN;Acc:ZDB-GENE-040426-935]	rad9a
ENSDARG00000002750	356.017	-0.691178	0.224209	-3.08274	0.00205105	0.0283404	PHD finger protein 20, a [Source:ZFIN;Acc:ZDB-GENE-070912-270]	phf20a
ENSDARG00000045837	276.874	-0.690082	0.169668	-4.06725	4.75722e-05	0.00186223	si:dkey-14d8.20 [Source:ZFIN;Acc:ZDB-GENE-041210-146]	si:dkey-14d8.20
ENSDARG00000097696	827.417	-0.69	0.148023	-4.66142	3.14028e-06	0.000216679	si:ch73-71c20.5 [Source:ZFIN;Acc:ZDB-GENE-060810-58]	si:ch73-71c20.5
ENSDARG00000052708	235.867	-0.689707	0.221457	-3.1144	0.0018432	0.026475	troponin I type 1b (skeletal, slow) [Source:ZFIN;Acc:ZDB-GENE-041212-37]	tnni1b
ENSDARG00000078159	483.921	-0.689022	0.145601	-4.73227	2.2202e-06	0.000164099	zgc:175284 [Source:ZFIN;Acc:ZDB-GENE-080219-49]	zgc:175284
ENSDARG00000097181	216.343	-0.687882	0.203127	-3.38647	0.000707989	0.0134118	defensin, beta-like 3 [Source:ZFIN;Acc:ZDB-GENE-070207-3]	defbl3
ENSDARG00000015221	472.943	-0.687061	0.192479	-3.56954	0.000357615	0.00822515	nuclear speckle splicing regulatory protein 1 [Source:NCBI gene;Acc:323926]	nsrp1
ENSDARG00000099970	52967.4	-0.685355	0.208132	-3.29289	0.000991618	0.0170112		CR383676.2
ENSDARG00000074451	370.1	-0.683422	0.145775	-4.68818	2.75645e-06	0.000195135	meiotic nuclear divisions 1 homolog (S. cerevisiae) [Source:NCBI gene;Acc:445203]	mnd1
ENSDARG00000057074	1302.58	-0.682946	0.236185	-2.89157	0.00383318	0.0435759	retinitis pigmentosa GTPase regulator b [Source:ZFIN;Acc:ZDB-GENE-081015-2]	rpgrb
ENSDARG00000101562	615.9	-0.682792	0.162603	-4.19913	2.67941e-05	0.00119717	zinc finger protein 1014 [Source:ZFIN;Acc:ZDB-GENE-080220-9]	znf1014
ENSDARG00000111876	157.095	-0.681397	0.191558	-3.55713	0.000374926	0.0084978	CWF19-like protein 2 [Source:NCBI gene;Acc:110438503]	CABZ01048392.1
ENSDARG00000033450	2975.88	-0.681345	0.162698	-4.18779	2.8169e-05	0.00124331	NFKB activating protein [Source:ZFIN;Acc:ZDB-GENE-030131-8064]	nkap
ENSDARG00000058502	173.676	-0.679447	0.19887	-3.41653	0.000634243	0.0124027	oleoyl-ACP hydrolase [Source:ZFIN;Acc:ZDB-GENE-060312-17]	olah
ENSDARG00000071251	838.168	-0.679393	0.170384	-3.98742	6.6795e-05	0.00241525	protein phosphatase 1, regulatory subunit 18 [Source:ZFIN;Acc:ZDB-GENE-060503-350]	ppp1r18
ENSDARG00000016570	2126.37	-0.679342	0.179589	-3.78276	0.000155096	0.00452101	prolactin receptor a [Source:ZFIN;Acc:ZDB-GENE-080103-2]	prlra
ENSDARG00000076679	2552.05	-0.677848	0.238393	-2.8434	0.00446347	0.0483644	retinoic acid induced 1 [Source:ZFIN;Acc:ZDB-GENE-101203-2]	rai1
ENSDARG00000045947	4928.52	-0.677813	0.155444	-4.3605	1.29764e-05	0.00070208	histidine rich calcium binding protein [Source:ZFIN;Acc:ZDB-GENE-041008-189]	hrc
ENSDARG00000108939	624.756	-0.675505	0.123972	-5.44884	5.06987e-08	7.53965e-06	high affinity cGMP-specific 3',5'-cyclic phosphodiesterase 9A-like [Source:NCBI gene;Acc:571737]	FQ378016.1
ENSDARG00000024746	8109.61	-0.675112	0.141027	-4.7871	1.69207e-06	0.000131764	heat shock protein 90, alpha (cytosolic), class A member 1, tandem duplicate 2 [Source:ZFIN;Acc:ZDB-GENE-031001-3]	hsp90aa1.2
ENSDARG00000088650	373.633	-0.672665	0.149952	-4.48588	7.2615e-06	0.000428537	si:ch211-208k15.1 [Source:ZFIN;Acc:ZDB-GENE-100922-189]	si:ch211-208k15.1
ENSDARG00000106560	478.173	-0.668136	0.159895	-4.17858	2.93333e-05	0.00128948	minichromosome maintenance domain containing 2 [Source:NCBI gene;Acc:100150056]	MCMDC2
ENSDARG00000028900	156.153	-0.66744	0.193486	-3.44956	0.000561505	0.0113783	outer dense fiber of sperm tails 2a [Source:ZFIN;Acc:ZDB-GENE-091117-46]	odf2a
ENSDARG00000116835	2488.62	-0.667377	0.200891	-3.32208	0.000893483	0.0157617	parkinson protein 7 [Source:NCBI gene;Acc:449674]	park7
ENSDARG00000087555	355.857	-0.667178	0.17965	-3.71376	0.000204201	0.00552991	si:ch73-308l14.2 [Source:ZFIN;Acc:ZDB-GENE-141219-12]	si:ch73-308l14.2
ENSDARG00000054301	146.928	-0.666862	0.188201	-3.54335	0.000395083	0.0088213	KTI12 chromatin associated homolog [Source:NCBI gene;Acc:751662]	kti12
ENSDARG00000099108	635.332	-0.665536	0.13603	-4.89256	9.95338e-07	8.61204e-05	chloride intracellular channel 6 [Source:ZFIN;Acc:ZDB-GENE-121214-172]	clic6
ENSDARG00000097871	109.127	-0.665425	0.199021	-3.34349	0.000827327	0.014933	si:ch1073-145m9.1 [Source:ZFIN;Acc:ZDB-GENE-131127-570]	si:ch1073-145m9.1
ENSDARG00000062727	2285.44	-0.665376	0.183499	-3.62606	0.000287783	0.00706624	centrosomal protein 290 [Source:NCBI gene;Acc:560588]	cep290
ENSDARG00000042390	359.76	-0.664033	0.186454	-3.56138	0.000368907	0.00839628	synapse differentiation inducing 1-like [Source:NCBI gene;Acc:555204]	syndig1l
ENSDARG00000102788	136.689	-0.661071	0.209786	-3.15118	0.00162614	0.0241528	si:zfos-128g4.1 [Source:ZFIN;Acc:ZDB-GENE-141212-382]	si:zfos-128g4.1
ENSDARG00000117097	1183.21	-0.658708	0.195734	-3.36532	0.000764551	0.0141023	crystallin, gamma M2c [Source:ZFIN;Acc:ZDB-GENE-050516-11]	crygm2c
ENSDARG00000028163	2886.13	-0.658577	0.175058	-3.76205	0.000168525	0.00479076	proteoglycan 4b [Source:ZFIN;Acc:ZDB-GENE-041014-324]	prg4b
ENSDARG00000074768	247.255	-0.658217	0.209737	-3.1383	0.00169931	0.0249506	zgc:113295 [Source:ZFIN;Acc:ZDB-GENE-050320-122]	zgc:113295
ENSDARG00000095963	1503.14	-0.657655	0.154173	-4.2657	1.99272e-05	0.00096769	asialoglycoprotein receptor-like 2 [Source:ZFIN;Acc:ZDB-GENE-080917-52]	asgrl2
ENSDARG00000089742	893.168	-0.657405	0.173309	-3.79325	0.000148691	0.00438709	FAM161 centrosomal protein A [Source:ZFIN;Acc:ZDB-GENE-110310-1]	fam161a
ENSDARG00000036094	1347.7	-0.657307	0.120643	-5.44838	5.08314e-08	7.53965e-06	protein inhibitor of activated STAT, 1a [Source:ZFIN;Acc:ZDB-GENE-120727-5]	pias1a
ENSDARG00000043281	387.899	-0.654093	0.200537	-3.2617	0.00110745	0.0183765	signal transducing adaptor family member 2b [Source:ZFIN;Acc:ZDB-GENE-040426-2540]	stap2b
ENSDARG00000086931	213.619	-0.653843	0.221218	-2.95565	0.00312015	0.0375659	uncharacterized LOC100004582 [Source:NCBI gene;Acc:100004582]	CABZ01029822.1
ENSDARG00000098108	2075.08	-0.653203	0.200535	-3.2573	0.00112478	0.0185513	dual specificity phosphatase 2 [Source:ZFIN;Acc:ZDB-GENE-040801-188]	dusp2
ENSDARG00000055754	1291.11	-0.649558	0.216398	-3.00168	0.00268496	0.0338399	structural maintenance of chromosomes 1A [Source:ZFIN;Acc:ZDB-GENE-090506-9]	smc1a
ENSDARG00000071699	242.362	-0.649496	0.169164	-3.83945	0.000123308	0.00383828	iduronate 2-sulfatase [Source:ZFIN;Acc:ZDB-GENE-061215-37]	ids
ENSDARG00000076419	283.912	-0.648142	0.171138	-3.78726	0.00015232	0.00445199	si:dkeyp-117b11.2 [Source:ZFIN;Acc:ZDB-GENE-081104-454]	si:dkeyp-117b11.2
ENSDARG00000102021	215.193	-0.64619	0.156874	-4.11918	3.80229e-05	0.0015654	expressed sequence BM035769 [Source:NCBI gene;Acc:100333462]	C17H14orf28
ENSDARG00000052388	302.259	-0.645013	0.167993	-3.83952	0.000123275	0.00383828	polycomb group ring finger 5b [Source:NCBI gene;Acc:692252]	pcgf5b
ENSDARG00000102802	3870.51	-0.643522	0.0973652	-6.60937	3.85966e-11	1.45096e-08	bromodomain, testis-specific [Source:NCBI gene;Acc:333996]	brdt
ENSDARG00000006990	707.546	-0.643435	0.149977	-4.29022	1.78497e-05	0.00088655	cysteine-rich with EGF-like domains 1b [Source:ZFIN;Acc:ZDB-GENE-161219-1]	creld1b
ENSDARG00000079486	1002.53	-0.641588	0.132007	-4.86026	1.17231e-06	9.98475e-05	FAM20A golgi associated secretory pathway pseudokinase [Source:ZFIN;Acc:ZDB-GENE-081022-117]	fam20a
ENSDARG00000104637	701.379	-0.641485	0.164896	-3.89023	0.000100148	0.00325914	family with sequence similarity 219 member B [Source:ZFIN;Acc:ZDB-GENE-050327-82]	fam219b
ENSDARG00000051761	452.279	-0.638321	0.16708	-3.82046	0.000133204	0.00405639	tripartite motif containing 44 [Source:ZFIN;Acc:ZDB-GENE-050522-37]	trim44
ENSDARG00000045936	2026.77	-0.637694	0.182095	-3.50199	0.000461789	0.00987143	paired box 6b [Source:ZFIN;Acc:ZDB-GENE-001031-1]	pax6b
ENSDARG00000116625	95.6686	-0.637451	0.219934	-2.89837	0.00375106	0.0429603	zinc finger protein 1141 [Source:ZFIN;Acc:ZDB-GENE-110913-35]	znf1141
ENSDARG00000017023	136.21	-0.637107	0.209797	-3.03678	0.00239124	0.0312901	adenylate kinase 7b [Source:ZFIN;Acc:ZDB-GENE-050309-170]	ak7b
ENSDARG00000011785	176.116	-0.636648	0.16788	-3.79228	0.000149269	0.00439819	T-box transcription factor 6 [Source:NCBI gene;Acc:192294]	tbx6
ENSDARG00000062995	488.549	-0.633734	0.13407	-4.72689	2.2799e-06	0.000167377	si:dkey-14o18.2 [Source:ZFIN;Acc:ZDB-GENE-060503-145]	si:dkey-14o18.2
ENSDARG00000060512	418.427	-0.63339	0.122879	-5.15457	2.54211e-07	2.91727e-05	kelch repeat and BTB (POZ) domain containing 3 [Source:ZFIN;Acc:ZDB-GENE-131016-5]	kbtbd3
ENSDARG00000022832	1587.12	-0.630876	0.105689	-5.96919	2.38438e-09	5.25141e-07	BCL2 interacting protein 4 [Source:ZFIN;Acc:ZDB-GENE-051113-212]	bnip4
ENSDARG00000002872	297.867	-0.630589	0.165162	-3.81801	0.000134533	0.00408546	zgc:113210 [Source:ZFIN;Acc:ZDB-GENE-050320-83]	zgc:113210
ENSDARG00000078210	553.091	-0.629693	0.212267	-2.96652	0.00301195	0.0367091	TUB like protein 1b [Source:ZFIN;Acc:ZDB-GENE-110411-113]	tulp1b
ENSDARG00000100915	798.413	-0.62909	0.112702	-5.58191	2.37891e-08	3.92952e-06	si:ch211-255f4.7 [Source:ZFIN;Acc:ZDB-GENE-050208-628]	si:ch211-255f4.7
ENSDARG00000095446	81.3021	-0.627439	0.215234	-2.91515	0.00355516	0.0414243		CR383662.3
ENSDARG00000020834	307.193	-0.626767	0.220605	-2.84114	0.00449532	0.048553	si:dkey-230p4.1 [Source:ZFIN;Acc:ZDB-GENE-081104-380]	si:dkey-230p4.1
ENSDARG00000100916	466.939	-0.626037	0.18526	-3.37923	0.000726897	0.0136165	UV-stimulated scaffold protein A [Source:NCBI gene;Acc:402864]	uvssa
ENSDARG00000094488	1701.14	-0.624764	0.156755	-3.98561	6.73065e-05	0.00241629		BX510923.1
ENSDARG00000027749	876.932	-0.623384	0.143106	-4.35609	1.32404e-05	0.000705852	HIRA interacting protein 3 [Source:ZFIN;Acc:ZDB-GENE-030131-5753]	hirip3
ENSDARG00000080174	148.059	-0.621987	0.19555	-3.18071	0.00146913	0.0224163	dre-mir-124-5 [Source:miRBase;Acc:MI0001970]	dre-mir-124-5
ENSDARG00000113271	159.124	-0.621407	0.217642	-2.85517	0.00430133	0.0471999		CABZ01056628.1
ENSDARG00000026892	432.851	-0.618723	0.177752	-3.48082	0.00049989	0.0104955	G patch domain containing 11 [Source:NCBI gene;Acc:436666]	gpatch11
ENSDARG00000037507	194.32	-0.617903	0.194202	-3.18176	0.00146384	0.0223512	potassium channel tetramerisation domain containing 12b [Source:ZFIN;Acc:ZDB-GENE-050417-104]	kctd12b
ENSDARG00000038731	4863.85	-0.617747	0.16372	-3.77319	0.000161173	0.0046423	solute carrier family 25 member 36a [Source:NCBI gene;Acc:436940]	slc25a36a
ENSDARG00000030972	470.631	-0.615181	0.168305	-3.65516	0.000257024	0.00651645	DnaJ heat shock protein family (Hsp40) member A1 [Source:ZFIN;Acc:ZDB-GENE-030131-2642]	dnaja1
ENSDARG00000076135	865.293	-0.614847	0.164006	-3.74893	0.000177589	0.00495161	multimerin 2a [Source:ZFIN;Acc:ZDB-GENE-080424-3]	mmrn2a
ENSDARG00000052455	375.198	-0.614564	0.136042	-4.51747	6.25816e-06	0.000383295	porcupine O-acyltransferase like [Source:ZFIN;Acc:ZDB-GENE-030131-5931]	porcnl
ENSDARG00000075015	6993.76	-0.614422	0.115201	-5.3335	9.63391e-08	1.28084e-05	heme-binding protein soul5 [Source:ZFIN;Acc:ZDB-GENE-110718-2]	soul5
ENSDARG00000032116	198.412	-0.611248	0.212709	-2.87364	0.00405773	0.0452556	CCR4-NOT transcription complex, subunit 7 [Source:NCBI gene;Acc:768119]	cnot7
ENSDARG00000109844	248.721	-0.609685	0.143097	-4.26065	2.03832e-05	0.000980905	si:dkey-153k10.6 [Source:NCBI gene;Acc:100536018]	BX901962.2
ENSDARG00000111506	203.193	-0.608414	0.164173	-3.70594	0.00021061	0.00563453	gastrula zinc finger protein XlCGF8.2DB-like [Source:NCBI gene;Acc:101886309]	BX470259.1
ENSDARG00000101319	220.306	-0.607179	0.194411	-3.12317	0.00178916	0.0259208	si:ch73-299h12.6 [Source:ZFIN;Acc:ZDB-GENE-081031-44]	si:ch73-299h12.6
ENSDARG00000079110	558.645	-0.606323	0.192176	-3.15505	0.00160472	0.0239162	clusterin associated protein 1 [Source:NCBI gene;Acc:406281]	cluap1
ENSDARG00000046054	922.961	-0.605862	0.112915	-5.36564	8.06638e-08	1.10616e-05	long-chain fatty acid transport protein 6-like [Source:NCBI gene;Acc:568883]	CT027815.1
ENSDARG00000071860	831.564	-0.605791	0.149486	-4.05251	5.06718e-05	0.00194858	neuritin 1a [Source:NCBI gene;Acc:436780]	nrn1a
ENSDARG00000076055	477.624	-0.604807	0.152534	-3.96506	7.33774e-05	0.00257751	RPGR interacting protein 1 [Source:ZFIN;Acc:ZDB-GENE-091204-394]	rpgrip1
ENSDARG00000074895	115.019	-0.604557	0.188007	-3.2156	0.00130171	0.0205522	trypsin domain containing 1 [Source:ZFIN;Acc:ZDB-GENE-030131-8525]	tysnd1
ENSDARG00000060316	4664.59	-0.603929	0.194363	-3.10723	0.00188849	0.0269305	cytokine inducible SH2-containing protein [Source:ZFIN;Acc:ZDB-GENE-050907-1]	cish
ENSDARG00000039697	221.591	-0.603714	0.143603	-4.20404	2.62196e-05	0.00117795	shootin 1 [Source:NCBI gene;Acc:407656]	shtn1
ENSDARG00000070972	2724.95	-0.603105	0.156583	-3.85165	0.000117322	0.00368072	si:ch211-81a5.8 [Source:ZFIN;Acc:ZDB-GENE-060503-138]	si:ch211-81a5.8
ENSDARG00000052419	6450.32	-0.602252	0.145494	-4.13935	3.4829e-05	0.00146605	ankyrin repeat domain 12 [Source:ZFIN;Acc:ZDB-GENE-040426-846]	ankrd12
ENSDARG00000090195	430.585	-0.601186	0.137539	-4.37103	1.2366e-05	0.000672389	metaxin 3 [Source:NCBI gene;Acc:402916]	mtx3
ENSDARG00000012763	935.31	-0.598635	0.13764	-4.34929	1.36578e-05	0.000715998	ADP-ribosylation factor-like 13b [Source:NCBI gene;Acc:286784]	arl13b
ENSDARG00000059613	341.072	-0.596678	0.154632	-3.85869	0.000113997	0.0035919	NPR2 like, GATOR1 complex subunit [Source:ZFIN;Acc:ZDB-GENE-060825-93]	nprl2
ENSDARG00000044605	1949.52	-0.595852	0.183844	-3.24107	0.00119083	0.0193047	syntaxin 12, like [Source:ZFIN;Acc:ZDB-GENE-110715-1]	stx12l
ENSDARG00000035954	175.121	-0.595743	0.164884	-3.61311	0.000302542	0.00735639	tyrosyl-DNA phosphodiesterase 2b [Source:NCBI gene;Acc:553516]	tdp2b
ENSDARG00000079818	268.535	-0.595495	0.161032	-3.69799	0.00021731	0.00576126	helicase, POLQ like [Source:ZFIN;Acc:ZDB-GENE-060503-421]	helq
ENSDARG00000093323	330.91	-0.595165	0.170423	-3.49229	0.0004789	0.0101674	si:ch211-114l13.1 [Source:ZFIN;Acc:ZDB-GENE-070424-109]	si:ch211-114l13.1
ENSDARG00000007601	1083.94	-0.592997	0.147605	-4.01745	5.88301e-05	0.0021927	zinc finger, MYND-type containing 8 [Source:ZFIN;Acc:ZDB-GENE-041119-1]	zmynd8
ENSDARG00000001162	3148.5	-0.591403	0.181264	-3.26266	0.0011037	0.0183283	matrin 3-like 1.1 [Source:ZFIN;Acc:ZDB-GENE-030616-40]	matr3l1.1
ENSDARG00000077696	322.182	-0.591305	0.177859	-3.32457	0.000885541	0.0156596	si:dkey-30h22.11 [Source:ZFIN;Acc:ZDB-GENE-110411-104]	si:dkey-30h22.11
ENSDARG00000027357	920.326	-0.589377	0.136201	-4.32725	1.50984e-05	0.000775641	CD2 (cytoplasmic tail) binding protein 2 [Source:ZFIN;Acc:ZDB-GENE-040426-925]	cd2bp2
ENSDARG00000019746	793.656	-0.588231	0.134938	-4.35925	1.30506e-05	0.000702839	RFNG O-fucosylpeptide 3-beta-N-acetylglucosaminyltransferase [Source:NCBI gene;Acc:414848]	rfng
ENSDARG00000104643	233.015	-0.58763	0.199	-2.95291	0.00314794	0.0378027	tubulin, alpha 7 like [Source:ZFIN;Acc:ZDB-GENE-040704-78]	tuba7l
ENSDARG00000054290	10689.9	-0.587467	0.168004	-3.49675	0.000470961	0.0100282	apoptotic chromatin condensation inducer 1a [Source:ZFIN;Acc:ZDB-GENE-030616-583]	acin1a
ENSDARG00000091628	730.156	-0.586938	0.121464	-4.8322	1.3503e-06	0.000111523	centrosome and spindle pole associated protein 1b [Source:ZFIN;Acc:ZDB-GENE-070912-619]	cspp1b
ENSDARG00000117611	114.089	-0.586636	0.19085	-3.07381	0.00211346	0.0289358		FP102052.2
ENSDARG00000014218	443.463	-0.585617	0.194079	-3.01742	0.00254939	0.0326698	methyl CpG binding protein 2 [Source:ZFIN;Acc:ZDB-GENE-030131-7190]	mecp2
ENSDARG00000101431	478.153	-0.584446	0.161435	-3.62032	0.000294243	0.00720862	growth arrest-specific 8 [Source:NCBI gene;Acc:323260]	gas8
ENSDARG00000030440	21318.7	-0.58438	0.175173	-3.33601	0.0008499	0.015252	arginine/serine-rich protein 1 [Source:NCBI gene;Acc:724003]	rsrp1
ENSDARG00000044626	251.964	-0.583884	0.201306	-2.90048	0.00372594	0.0427581	coiled-coil domain containing 90B [Source:ZFIN;Acc:ZDB-GENE-040724-162]	ccdc90b
ENSDARG00000062350	2771.79	-0.583369	0.196268	-2.97231	0.00295568	0.0362258	synemin, intermediate filament protein [Source:ZFIN;Acc:ZDB-GENE-050419-81]	synm
ENSDARG00000086744	131.947	-0.582285	0.204199	-2.85156	0.00435046	0.047548	zinc finger protein 1152 [Source:ZFIN;Acc:ZDB-GENE-050208-482]	znf1152
ENSDARG00000055510	2438.47	-0.580143	0.092601	-6.26498	3.72885e-10	1.05589e-07	yippee-like 3 [Source:NCBI gene;Acc:368214]	ypel3
ENSDARG00000091961	406.997	-0.580017	0.195463	-2.96739	0.00300339	0.0366264	parathyroid hormone 1b [Source:ZFIN;Acc:ZDB-GENE-040623-2]	pth1b
ENSDARG00000077085	318.338	-0.579384	0.155872	-3.71704	0.00020157	0.00550068	zgc:110821 [Source:ZFIN;Acc:ZDB-GENE-050227-8]	zgc:110821
ENSDARG00000100872	276.779	-0.578474	0.200909	-2.87928	0.00398583	0.0446593	OTU deubiquitinase 1 [Source:ZFIN;Acc:ZDB-GENE-170421-2]	otud1
ENSDARG00000052207	2481.68	-0.578435	0.156995	-3.68442	0.000229225	0.00598566	complement component c3a, duplicate 3 [Source:ZFIN;Acc:ZDB-GENE-990415-37]	c3a.3
ENSDARG00000071589	223.011	-0.578285	0.189841	-3.04616	0.00231785	0.0307038	si:dkey-253d23.2 [Source:ZFIN;Acc:ZDB-GENE-050208-410]	si:dkey-253d23.2
ENSDARG00000077737	1883.01	-0.57762	0.196137	-2.94499	0.00322967	0.0386074	splA/ryanodine receptor domain and SOCS box containing 3a [Source:ZFIN;Acc:ZDB-GENE-030131-4182]	spsb3a
ENSDARG00000075706	1499.95	-0.576925	0.176011	-3.27778	0.00104625	0.0177116	si:ch211-106h4.9 [Source:ZFIN;Acc:ZDB-GENE-070705-17]	si:ch211-106h4.9
ENSDARG00000051749	215.618	-0.57614	0.203685	-2.82858	0.00467555	0.0499489	TP53 induced glycolysis regulatory phosphatase a [Source:NCBI gene;Acc:664696]	tigara
ENSDARG00000060946	286.397	-0.575764	0.163329	-3.52519	0.000423182	0.00927343	phosphatidylinositol-4-phosphate 5-kinase-like 1 [Source:ZFIN;Acc:ZDB-GENE-060526-248]	pip5kl1
ENSDARG00000069767	420.794	-0.57557	0.187837	-3.0642	0.00218252	0.0295759	nectin cell adhesion molecule 1a [Source:ZFIN;Acc:ZDB-GENE-090224-1]	nectin1a
ENSDARG00000069196	365.377	-0.573114	0.14687	-3.90219	9.53281e-05	0.0031499	EBF transcription factor 1b [Source:ZFIN;Acc:ZDB-GENE-090814-2]	ebf1b
ENSDARG00000078440	488.432	-0.573036	0.168627	-3.39824	0.000678202	0.0129936	coiled-coil domain containing 88Aa [Source:ZFIN;Acc:ZDB-GENE-100701-2]	ccdc88aa
ENSDARG00000022564	278.618	-0.572095	0.168099	-3.40332	0.000665711	0.0128567	zgc:56106 [Source:NCBI gene;Acc:393163]	C18H11orf58
ENSDARG00000077044	212.118	-0.571877	0.155437	-3.67916	0.000234004	0.00606686	ADP-ribosylation factor-like 6 interacting protein 5a [Source:ZFIN;Acc:ZDB-GENE-031113-22]	arl6ip5a
ENSDARG00000055722	1363.66	-0.570965	0.174501	-3.27198	0.00106799	0.0179264	beta-carotene oxygenase 2a [Source:ZFIN;Acc:ZDB-GENE-030131-8039]	bco2a
ENSDARG00000086336	539.109	-0.570245	0.152282	-3.74466	0.00018064	0.00502383	si:ch211-157b11.12 [Source:ZFIN;Acc:ZDB-GENE-041111-80]	si:ch211-157b11.12
ENSDARG00000078535	792.651	-0.569654	0.153392	-3.71372	0.000204233	0.00552991	leucine rich repeat and coiled-coil centrosomal protein 1 [Source:ZFIN;Acc:ZDB-GENE-041111-207]	lrrcc1
ENSDARG00000078741	805.068	-0.568537	0.147672	-3.85001	0.000118111	0.00370013	zgc:172136 [Source:ZFIN;Acc:ZDB-GENE-030131-1008]	FRMD1
ENSDARG00000099428	234.73	-0.56853	0.193355	-2.94034	0.00327853	0.0390629	si:dkey-15h8.17 [Source:ZFIN;Acc:ZDB-GENE-141222-9]	si:dkey-15h8.17
ENSDARG00000100324	210.59	-0.566544	0.184222	-3.07533	0.00210267	0.0288559	gastrula zinc finger protein XlCGF57.1-like [Source:NCBI gene;Acc:572670]	AL627305.1
ENSDARG00000026387	294.752	-0.565214	0.195514	-2.89092	0.0038412	0.0436443	phosphatidylinositol-4,5-bisphosphate 4-phosphatase 1b [Source:NCBI gene;Acc:553253]	pip4p1b
ENSDARG00000100179	202.336	-0.564624	0.19844	-2.84531	0.00443685	0.0481538	expressed sequence AI877918 [Source:ZFIN;Acc:ZDB-GENE-090506-8]	gb:ai877918
ENSDARG00000031203	1414.18	-0.563753	0.153603	-3.67019	0.000242368	0.00622381	copper metabolism (Murr1) domain containing 1 [Source:ZFIN;Acc:ZDB-GENE-060512-329]	commd1
ENSDARG00000034883	1686.41	-0.562158	0.113428	-4.95606	7.19366e-07	6.79007e-05	acyl-CoA binding domain containing 5a [Source:NCBI gene;Acc:553674]	acbd5a
ENSDARG00000063354	2305.34	-0.561267	0.1367	-4.10581	4.02893e-05	0.00162679	ankyrin repeat and BTB (POZ) domain containing 1 [Source:ZFIN;Acc:ZDB-GENE-141212-241]	abtb1
ENSDARG00000041022	8972.56	-0.560134	0.122657	-4.56665	4.95583e-06	0.000316882	programmed cell death 4b [Source:ZFIN;Acc:ZDB-GENE-030131-9847]	pdcd4b
ENSDARG00000062977	364.861	-0.559019	0.17984	-3.10842	0.00188093	0.0268578	sterile alpha motif domain containing 13 [Source:ZFIN;Acc:ZDB-GENE-060929-676]	samd13
ENSDARG00000110298	973.511	-0.55737	0.118943	-4.68604	2.78546e-06	0.000195916	methyl-CpG binding domain protein 4 [Source:ZFIN;Acc:ZDB-GENE-040213-1]	mbd4
ENSDARG00000114306	193.944	-0.555717	0.195573	-2.84148	0.00449047	0.0485425	multidrug and toxin extrusion protein 1-like [Source:NCBI gene;Acc:560089]	BX248108.1
ENSDARG00000061951	1959.05	-0.55489	0.184111	-3.01388	0.00257928	0.0329266	golgin B1 [Source:ZFIN;Acc:ZDB-GENE-030429-9]	golgb1
ENSDARG00000100795	2214.61	-0.554817	0.105095	-5.27917	1.29769e-07	1.61684e-05	TIMP metallopeptidase inhibitor 4, tandem duplicate 3 [Source:ZFIN;Acc:ZDB-GENE-070824-1]	timp4.3
ENSDARG00000056477	794.671	-0.553683	0.180309	-3.07075	0.0021352	0.0291521	coiled-coil domain containing 125 [Source:NCBI gene;Acc:565477]	ccdc125
ENSDARG00000017391	706.791	-0.553389	0.178813	-3.0948	0.00196946	0.027651	unc-13 homolog Ba (C. elegans) [Source:ZFIN;Acc:ZDB-GENE-100921-10]	unc13ba
ENSDARG00000102418	769.435	-0.551783	0.159499	-3.45947	0.000541246	0.0111179	ectodermal-neural cortex 2 [Source:ZFIN;Acc:ZDB-GENE-131014-1]	enc2
ENSDARG00000098175	218.566	-0.551699	0.186445	-2.95905	0.00308592	0.0372772	diacylglycerol kinase, alpha b [Source:ZFIN;Acc:ZDB-GENE-121105-5]	dgkab
ENSDARG00000078078	1218.76	-0.550739	0.172811	-3.18695	0.00143782	0.0220776	leucine rich repeat and fibronectin type III domain containing 4b [Source:ZFIN;Acc:ZDB-GENE-070705-473]	lrfn4b
ENSDARG00000102266	271.707	-0.550607	0.15211	-3.6198	0.000294826	0.0072148	interferon stimulated exonuclease gene 20-like 2 [Source:ZFIN;Acc:ZDB-GENE-070928-8]	isg20l2
ENSDARG00000078784	3046.92	-0.550375	0.18693	-2.94429	0.00323701	0.0386739	MAX dimerization protein MGA a [Source:ZFIN;Acc:ZDB-GENE-030603-1]	mgaa
ENSDARG00000018817	1858.44	-0.549357	0.166228	-3.30485	0.000950268	0.0165097	brain-derived neurotrophic factor [Source:ZFIN;Acc:ZDB-GENE-000412-1]	bdnf
ENSDARG00000092170	9836.72	-0.548451	0.15635	-3.50785	0.000451747	0.00973308	apolipoprotein C-I [Source:ZFIN;Acc:ZDB-GENE-030131-1074]	apoc1
ENSDARG00000036903	317.617	-0.546962	0.159389	-3.43162	0.000599986	0.011969	interleukin-1 receptor-associated kinase 1 binding protein 1 [Source:NCBI gene;Acc:553809]	irak1bp1
ENSDARG00000029432	248.914	-0.545688	0.149389	-3.6528	0.000259397	0.00656899	tryptophan hydroxylase 1 (tryptophan 5-monooxygenase) a [Source:ZFIN;Acc:ZDB-GENE-030317-1]	tph1a
ENSDARG00000092473	364.824	-0.542925	0.150617	-3.60467	0.000312547	0.00750962	cytochrome c oxidase assembly factor 8 [Source:ZFIN;Acc:ZDB-GENE-090313-66]	coa8
ENSDARG00000077817	356.849	-0.542503	0.167896	-3.23118	0.00123282	0.0197101	CXXC finger 4 [Source:ZFIN;Acc:ZDB-GENE-090313-179]	cxxc4
ENSDARG00000057568	880.932	-0.542243	0.158537	-3.4203	0.000625531	0.0123309	neurofilament, light polypeptide a [Source:ZFIN;Acc:ZDB-GENE-091117-1]	nefla
ENSDARG00000094300	2773.12	-0.542112	0.11516	-4.70747	2.5081e-06	0.000181081		nupr1a
ENSDARG00000052012	2378.69	-0.540765	0.17768	-3.04347	0.00233864	0.0308766	reticulon 4 receptor-like 2 a [Source:ZFIN;Acc:ZDB-GENE-040310-4]	rtn4rl2a
ENSDARG00000100584	398.835	-0.538778	0.185053	-2.91148	0.00359718	0.0417641	coiled-coil domain containing 40 [Source:NCBI gene;Acc:568590]	ccdc40
ENSDARG00000004260	201.197	-0.537653	0.183531	-2.9295	0.00339509	0.0399496	cullin 5b [Source:ZFIN;Acc:ZDB-GENE-091113-45]	cul5b
ENSDARG00000074623	1322.52	-0.537582	0.117553	-4.57312	4.80521e-06	0.000309064	TBC1 domain family, member 31 [Source:ZFIN;Acc:ZDB-GENE-061218-4]	tbc1d31
ENSDARG00000070874	439.942	-0.536924	0.133815	-4.01244	6.00942e-05	0.00222461	acetylserotonin O-methyltransferase 2 [Source:ZFIN;Acc:ZDB-GENE-070410-45]	asmt2
ENSDARG00000024895	878.695	-0.53652	0.135534	-3.95858	7.53962e-05	0.00264299	family with sequence similarity 50 member A [Source:NCBI gene;Acc:550329]	fam50a
ENSDARG00000051754	663.943	-0.534791	0.17304	-3.09056	0.00199781	0.0278348	RPGRIP1 like [Source:ZFIN;Acc:ZDB-GENE-081104-81]	rpgrip1l
ENSDARG00000040085	1205.94	-0.534564	0.122914	-4.34911	1.36693e-05	0.000715998	centriole, cilia and spindle-associated protein b [Source:NCBI gene;Acc:100003801]	ccsapb
ENSDARG00000023185	301.797	-0.533251	0.179069	-2.9779	0.00290233	0.0357528	si:rp71-1g18.13 [Source:ZFIN;Acc:ZDB-GENE-040724-111]	si:rp71-1g18.13
ENSDARG00000058222	1876.7	-0.531759	0.175854	-3.02386	0.00249572	0.0321422	membrane protein, palmitoylated 4a (MAGUK p55 subfamily member 4) [Source:ZFIN;Acc:ZDB-GENE-070912-523]	mpp4a
ENSDARG00000029250	686.057	-0.531668	0.119057	-4.46567	7.98184e-06	0.000461634	polymerase (DNA directed) iota [Source:ZFIN;Acc:ZDB-GENE-050417-376]	poli
ENSDARG00000105631	789.067	-0.531385	0.166235	-3.19658	0.00139067	0.0215166	si:cabz01076231.1 [Source:ZFIN;Acc:ZDB-GENE-160728-151]	CABP4
ENSDARG00000061373	898.343	-0.530919	0.1034	-5.13462	2.82712e-07	3.17745e-05	zinc finger protein 142 [Source:ZFIN;Acc:ZDB-GENE-080512-2]	znf142
ENSDARG00000068344	236.186	-0.530709	0.162523	-3.26545	0.00109292	0.0182326	metabolism of cobalamin associated B [Source:ZFIN;Acc:ZDB-GENE-060526-232]	mmab
ENSDARG00000037145	1108.48	-0.530435	0.165483	-3.20537	0.0013489	0.0210382	solute carrier family 8 member 4b [Source:ZFIN;Acc:ZDB-GENE-050809-103]	slc8a4b
ENSDARG00000056121	678.079	-0.529342	0.107246	-4.93578	7.98304e-07	7.34391e-05	serine active site containing 1 [Source:NCBI gene;Acc:568022]	serac1
ENSDARG00000035607	455.807	-0.529245	0.159428	-3.31964	0.000901328	0.0158488	ankyrin repeat and LEM domain containing 2 [Source:ZFIN;Acc:ZDB-GENE-030131-6090]	ankle2
ENSDARG00000098376	2329.21	-0.528905	0.100619	-5.25651	1.46819e-07	1.81888e-05	si:ch211-207l14.1 [Source:ZFIN;Acc:ZDB-GENE-120215-234]	si:ch211-207l14.1
ENSDARG00000056204	320.099	-0.528353	0.160312	-3.29577	0.00098152	0.0168911	zgc:113436 [Source:ZFIN;Acc:ZDB-GENE-050220-6]	zgc:113436
ENSDARG00000103253	724.173	-0.52681	0.150288	-3.50532	0.000456052	0.0097968	zgc:112023 [Source:NCBI gene;Acc:550368]	zgc:112023
ENSDARG00000032256	349.449	-0.525454	0.12155	-4.32296	1.53951e-05	0.000787967	thioredoxin domain containing 16 [Source:ZFIN;Acc:ZDB-GENE-100712-1]	txndc16
ENSDARG00000095191	411.759	-0.524361	0.163571	-3.20571	0.00134728	0.0210382	si:dkey-57k2.7 [Source:ZFIN;Acc:ZDB-GENE-070912-559]	si:dkey-57k2.7
ENSDARG00000016724	295.95	-0.524344	0.177153	-2.95984	0.00307802	0.0372437	zgc:162339 [Source:ZFIN;Acc:ZDB-GENE-070410-76]	zgc:162339
ENSDARG00000043697	1549.64	-0.524262	0.177203	-2.95854	0.00309103	0.0373183	neurofilament, medium polypeptide b [Source:ZFIN;Acc:ZDB-GENE-070103-4]	nefmb
ENSDARG00000051762	673.905	-0.523444	0.153106	-3.41884	0.000628892	0.0123499		CABZ01080568.1
ENSDARG00000097086	229.715	-0.522912	0.177717	-2.94239	0.00325695	0.0388482	si:dkey-172k15.4 [Source:ZFIN;Acc:ZDB-GENE-131127-210]	si:dkey-172k15.4
ENSDARG00000045342	515.376	-0.522114	0.168857	-3.09206	0.00198775	0.0277826	si:ch211-140b10.6 [Source:ZFIN;Acc:ZDB-GENE-091204-382]	si:ch211-140b10.6
ENSDARG00000074248	1258.83	-0.521705	0.132425	-3.93962	8.1612e-05	0.00278477	transmembrane protein 237b [Source:NCBI gene;Acc:447898]	tmem237b
ENSDARG00000043309	183.339	-0.519976	0.164526	-3.16045	0.00157526	0.0236224	obscurin, cytoskeletal calmodulin and titin-interacting RhoGEF a [Source:ZFIN;Acc:ZDB-GENE-040812-4]	obscna
ENSDARG00000017612	605.485	-0.519631	0.173471	-2.99548	0.00274011	0.0342822	pyridoxamine 5'-phosphate oxidase [Source:ZFIN;Acc:ZDB-GENE-060602-2]	pnpo
ENSDARG00000056080	920.007	-0.519613	0.171351	-3.03245	0.00242577	0.0315393	si:dkey-191g9.5 [Source:ZFIN;Acc:ZDB-GENE-090313-217]	si:dkey-191g9.5
ENSDARG00000058978	387.92	-0.519536	0.1364	-3.80891	0.000139581	0.00420991	zgc:113423 [Source:ZFIN;Acc:ZDB-GENE-050913-14]	zgc:113423
ENSDARG00000070458	370.149	-0.519409	0.132379	-3.92364	8.72213e-05	0.0029381	zgc:153292 [Source:ZFIN;Acc:ZDB-GENE-060929-1098]	zgc:153292
ENSDARG00000054250	1102.01	-0.519159	0.097826	-5.30696	1.11468e-07	1.4467e-05	cereblon [Source:NCBI gene;Acc:445491]	crbn
ENSDARG00000030326	3809.69	-0.518147	0.151391	-3.42258	0.000620291	0.0122619	ephrin-A1a [Source:ZFIN;Acc:ZDB-GENE-040426-1135]	efna1a
ENSDARG00000078814	392.058	-0.517818	0.126219	-4.10252	4.08667e-05	0.00164402	si:dkey-34m19.3 [Source:ZFIN;Acc:ZDB-GENE-030131-2206]	si:dkey-34m19.3
ENSDARG00000102419	596.59	-0.517132	0.160697	-3.21805	0.00129066	0.020422	5-azacytidine induced 2 [Source:ZFIN;Acc:ZDB-GENE-040426-2097]	azi2
ENSDARG00000104770	175.861	-0.516045	0.180891	-2.8528	0.00433365	0.0474114		CABZ01072815.1
ENSDARG00000104980	1190.81	-0.512979	0.156097	-3.28627	0.00101522	0.0173072	protein phosphatase with EF-hand domain 2a [Source:NCBI gene;Acc:100537120]	CU695117.1
ENSDARG00000078781	1204.92	-0.512598	0.163437	-3.13637	0.00171056	0.0250989	si:ch211-161c3.6 [Source:ZFIN;Acc:ZDB-GENE-131126-51]	si:ch211-161c3.6
ENSDARG00000074565	188.652	-0.512406	0.174815	-2.93114	0.00337724	0.039804	pseudouridine synthase like 1 [Source:ZFIN;Acc:ZDB-GENE-101110-1]	pusl1
ENSDARG00000036695	5460.42	-0.51239	0.127801	-4.00929	6.09015e-05	0.00224638	calcium binding and coiled-coil domain 1a [Source:NCBI gene;Acc:334971]	calcoco1a
ENSDARG00000012044	923.633	-0.511832	0.160744	-3.18415	0.0014518	0.022261	polymerase (RNA) III (DNA directed) polypeptide G like a [Source:ZFIN;Acc:ZDB-GENE-040912-67]	polr3gla
ENSDARG00000037403	744.407	-0.510714	0.14706	-3.47284	0.000514986	0.0106782	heat shock protein family A (Hsp70) member 8b [Source:ZFIN;Acc:ZDB-GENE-121214-31]	hspa8b
ENSDARG00000060002	304.45	-0.509454	0.173281	-2.94005	0.00328161	0.0390783	8-oxoguanine DNA glycosylase [Source:ZFIN;Acc:ZDB-GENE-070112-932]	ogg1
ENSDARG00000104840	547.438	-0.506238	0.155534	-3.25484	0.00113455	0.0186841	si:dkey-28a3.2 [Source:ZFIN;Acc:ZDB-GENE-141216-60]	si:dkey-28a3.2
ENSDARG00000060578	456.632	-0.505474	0.130107	-3.88508	0.000102298	0.00330445	si:dkey-226m8.10 [Source:ZFIN;Acc:ZDB-GENE-060526-258]	si:dkey-226m8.10
ENSDARG00000075916	350.139	-0.505433	0.173774	-2.90857	0.00363085	0.0420207	zgc:66472 [Source:ZFIN;Acc:ZDB-GENE-030131-5705]	zgc:66472
ENSDARG00000104542	842.922	-0.505106	0.101996	-4.9522	7.33806e-07	6.89651e-05	palmitoyl-protein thioesterase 2 [Source:ZFIN;Acc:ZDB-GENE-010430-4]	ppt2
ENSDARG00000089372	16138.9	-0.504141	0.171388	-2.94152	0.0032661	0.0389361	CDC-like kinase 4a [Source:ZFIN;Acc:ZDB-GENE-030131-576]	clk4a
ENSDARG00000079815	392.716	-0.503064	0.159089	-3.16215	0.00156611	0.0235337	LYR motif containing 7 [Source:NCBI gene;Acc:100002948]	lyrm7
ENSDARG00000052277	526.334	-0.501592	0.142368	-3.5232	0.000426366	0.0093259	calcium binding protein 2b [Source:ZFIN;Acc:ZDB-GENE-081028-55]	cabp2b
ENSDARG00000045289	414.248	-0.501334	0.160707	-3.11955	0.0018113	0.0261028	G protein-coupled receptor 137c [Source:ZFIN;Acc:ZDB-GENE-041114-145]	gpr137c
ENSDARG00000071679	220.172	-0.500928	0.153174	-3.27032	0.00107426	0.0180178	myeloid-derived growth factor [Source:ZFIN;Acc:ZDB-GENE-040718-183]	mydgf
ENSDARG00000105549	537.893	-0.500062	0.157494	-3.17513	0.0014977	0.0227726	si:ch211-235p24.2 [Source:ZFIN;Acc:ZDB-GENE-160728-28]
ENSDARG00000006526	26278.1	0.50009	0.160821	3.10961	0.00187332	0.026767	fibronectin 1b [Source:ZFIN;Acc:ZDB-GENE-030131-6545]	fn1b
ENSDARG00000069692	322.158	0.500409	0.142805	3.50414	0.000458084	0.00980764	collagen type VII alpha 1-like [Source:ZFIN;Acc:ZDB-GENE-030131-9861]	col7a1l
ENSDARG00000035631	498.033	0.500543	0.156099	3.20658	0.00134325	0.0210102	stromal cell-derived factor 2-like 1 [Source:ZFIN;Acc:ZDB-GENE-040808-46]	sdf2l1
ENSDARG00000016048	1016.24	0.501166	0.129395	3.87316	0.000107435	0.00342474	glycerol-3-phosphate acyltransferase 3 [Source:NCBI gene;Acc:436958]	gpat3
ENSDARG00000019353	15377.9	0.501669	0.14332	3.50035	0.000464646	0.00992277	secreted protein, acidic, cysteine-rich (osteonectin) [Source:ZFIN;Acc:ZDB-GENE-030131-9]	sparc
ENSDARG00000108298	571.414	0.501824	0.175054	2.86668	0.00414804	0.045864	RIC1 homolog, RAB6A GEF complex partner 1 [Source:HGNC Symbol;Acc:HGNC:17686]	RIC1
ENSDARG00000104353	5280.95	0.50207	0.131903	3.80637	0.000141024	0.00422954	NOP58 ribonucleoprotein homolog (yeast) [Source:ZFIN;Acc:ZDB-GENE-040426-2140]	nop58
ENSDARG00000060127	164.377	0.502324	0.175425	2.86347	0.00419024	0.0462134	ADAM metallopeptidase with thrombospondin type 1 motif, 3 [Source:ZFIN;Acc:ZDB-GENE-110223-1]	adamts3
ENSDARG00000099786	12935.3	0.502608	0.10829	4.64132	3.46186e-06	0.000234418	actinin, alpha 4 [Source:ZFIN;Acc:ZDB-GENE-030131-940]	actn4
ENSDARG00000086445	239.132	0.502946	0.163065	3.08432	0.00204016	0.0282436	adhesion G protein-coupled receptor F7 [Source:ZFIN;Acc:ZDB-GENE-041001-214]	adgrf7
ENSDARG00000069292	206.377	0.503083	0.169823	2.96239	0.00305258	0.0369959	acyl-CoA thioesterase 16 [Source:ZFIN;Acc:ZDB-GENE-041210-201]	acot16
ENSDARG00000043242	775.881	0.503117	0.15975	3.14941	0.00163601	0.0242498	si:dkey-222f2.1 [Source:ZFIN;Acc:ZDB-GENE-050208-726]	si:dkey-222f2.1
ENSDARG00000012788	487.789	0.503125	0.132805	3.78843	0.000151599	0.00443688	forkhead box A3 [Source:ZFIN;Acc:ZDB-GENE-980526-423]	foxa3
ENSDARG00000056885	8061.65	0.503312	0.133943	3.75765	0.000171514	0.00484416	period circadian clock 1a [Source:ZFIN;Acc:ZDB-GENE-011220-1]	per1a
ENSDARG00000078541	391.636	0.50343	0.161135	3.12428	0.00178242	0.0258748	ceramide synthase 3a [Source:ZFIN;Acc:ZDB-GENE-130320-1]	cers3a
ENSDARG00000016360	3474.47	0.503625	0.116935	4.30689	1.65564e-05	0.000830628	karyopherin alpha 1 (importin alpha 5) [Source:ZFIN;Acc:ZDB-GENE-091116-39]	kpna1
ENSDARG00000006200	9623.04	0.503903	0.0692626	7.27525	3.45789e-13	1.8849e-10	eukaryotic translation initiation factor 4 gamma, 1a [Source:ZFIN;Acc:ZDB-GENE-070112-702]	eif4g1a
ENSDARG00000052604	837.487	0.504751	0.14089	3.58258	0.000340213	0.00798493	cytoplasmic polyadenylation element binding protein 2 [Source:ZFIN;Acc:ZDB-GENE-130530-639]	cpeb2
ENSDARG00000030913	2435.59	0.505174	0.0777632	6.49632	8.23097e-11	2.89465e-08	clustered mitochondria (cluA/CLU1) homolog a [Source:NCBI gene;Acc:562666]	cluha
ENSDARG00000055092	2895.35	0.505829	0.0838035	6.03589	1.58092e-09	3.59067e-07	P450 (cytochrome) oxidoreductase a [Source:ZFIN;Acc:ZDB-GENE-050809-121]	pora
ENSDARG00000103428	4288.47	0.506003	0.104861	4.82545	1.39689e-06	0.00011433	oxoglutarate (alpha-ketoglutarate) dehydrogenase b (lipoamide) [Source:ZFIN;Acc:ZDB-GENE-090311-8]	ogdhb
ENSDARG00000016188	2351.96	0.506453	0.104981	4.82426	1.40526e-06	0.00011433	si:ch73-63e15.2 [Source:ZFIN;Acc:ZDB-GENE-091204-463]	SBNO2
ENSDARG00000103054	1194.2	0.507326	0.153031	3.31518	0.000915842	0.0160652	dynamin 2b [Source:ZFIN;Acc:ZDB-GENE-040426-2371]	dnm2b
ENSDARG00000026070	2179.47	0.507548	0.129351	3.9238	8.71621e-05	0.0029381	CD82 molecule b [Source:ZFIN;Acc:ZDB-GENE-030131-2857]	cd82b
ENSDARG00000102403	8074.22	0.507556	0.0878491	5.77759	7.57767e-09	1.47521e-06	cryptochrome circadian regulator 2 [Source:ZFIN;Acc:ZDB-GENE-010426-6]	cry2
ENSDARG00000010445	531.816	0.508272	0.108381	4.68968	2.73631e-06	0.000195135	TraB domain containing [Source:ZFIN;Acc:ZDB-GENE-030131-1301]	trabd
ENSDARG00000095351	1764.33	0.508274	0.136644	3.71969	0.000199465	0.00545003		CU914776.1
ENSDARG00000005108	2337.23	0.508587	0.17447	2.91503	0.00355651	0.0414243	occludin a [Source:ZFIN;Acc:ZDB-GENE-040426-2685]	oclna
ENSDARG00000012499	17143.2	0.509476	0.0995394	5.11834	3.08242e-07	3.3944e-05	period circadian clock 1b [Source:ZFIN;Acc:ZDB-GENE-040419-1]	per1b
ENSDARG00000090814	2417.29	0.51091	0.0932438	5.47929	4.27042e-08	6.55719e-06	si:dkey-18a10.3 [Source:ZFIN;Acc:ZDB-GENE-091204-174]	si:dkey-18a10.3
ENSDARG00000097137	890.938	0.511311	0.137702	3.71318	0.000204671	0.00552991		CR753876.1
ENSDARG00000077469	1254.97	0.511497	0.106516	4.80209	1.57017e-06	0.000124949	RNA polymerase I subunit B [Source:ZFIN;Acc:ZDB-GENE-040426-1598]	polr1b
ENSDARG00000057105	1065.45	0.511534	0.115734	4.41989	9.87492e-06	0.000551606	notchless homolog 1 (Drosophila) [Source:ZFIN;Acc:ZDB-GENE-050522-321]	nle1
ENSDARG00000091503	825.24	0.512423	0.105472	4.85838	1.18352e-06	0.00010041	fatty acid desaturase 6 [Source:NCBI gene;Acc:100538024]	FADS6
ENSDARG00000033466	3234.16	0.513101	0.125376	4.09251	4.26732e-05	0.00171038	transgelin 2 [Source:ZFIN;Acc:ZDB-GENE-020802-2]	tagln2
ENSDARG00000029252	2084.38	0.513193	0.0691442	7.42207	1.15307e-13	6.61619e-11	small RNA binding exonuclease protection factor La [Source:ZFIN;Acc:ZDB-GENE-030131-223]	ssb
ENSDARG00000076227	498.68	0.513764	0.146152	3.51528	0.000439287	0.00953628	receptor tyrosine kinase-like orphan receptor 2 [Source:ZFIN;Acc:ZDB-GENE-060427-5]	ror2
ENSDARG00000075395	277.866	0.514042	0.146939	3.49833	0.000468174	0.00998831	deoxyguanosine kinase [Source:ZFIN;Acc:ZDB-GENE-040625-14]	dguok
ENSDARG00000096422	771.877	0.514052	0.130049	3.95274	7.72607e-05	0.00268675		BX324146.1
ENSDARG00000053890	303.008	0.514672	0.180606	2.8497	0.0043761	0.047756	transmembrane protein 62 [Source:ZFIN;Acc:ZDB-GENE-040426-1837]	tmem62
ENSDARG00000053912	4359.33	0.514824	0.114226	4.50709	6.57232e-06	0.000399172	fibrillarin [Source:ZFIN;Acc:ZDB-GENE-040426-1936]	fbl
ENSDARG00000079352	504.537	0.515243	0.1573	3.27556	0.00105454	0.0177829	Sin3A-associated protein b [Source:ZFIN;Acc:ZDB-GENE-070912-570]	sap130b
ENSDARG00000071863	2852.64	0.515415	0.0819667	6.2881	3.21373e-10	9.22003e-08	integrin, beta 1a [Source:ZFIN;Acc:ZDB-GENE-060803-2]	itgb1a
ENSDARG00000053483	907.758	0.515504	0.124903	4.12725	3.67133e-05	0.00153088	zgc:113054 [Source:ZFIN;Acc:ZDB-GENE-050320-9]	zgc:113054
ENSDARG00000116806	8405.88	0.515513	0.152471	3.38106	0.000722069	0.0135724	protein phosphatase 1, regulatory subunit 27a [Source:NCBI gene;Acc:100332066]	CU693479.1
ENSDARG00000090039	2382.55	0.515874	0.156122	3.3043	0.000952151	0.0165161	reversion-inducing-cysteine-rich protein with kazal motifs [Source:NCBI gene;Acc:100334698]	reck
ENSDARG00000104815	370.782	0.516165	0.15625	3.30345	0.00095503	0.0165266	LIM homeobox transcription factor 1, beta a [Source:NCBI gene;Acc:554361]	lmx1ba
ENSDARG00000057262	639.927	0.516208	0.125808	4.10315	4.07556e-05	0.00164258	si:dkey-91i10.3 [Source:ZFIN;Acc:ZDB-GENE-081105-124]	si:dkey-91i10.3
ENSDARG00000103129	1277.8	0.51669	0.156274	3.30631	0.000945328	0.0164501	nidogen 1b [Source:ZFIN;Acc:ZDB-GENE-070802-3]	nid1b
ENSDARG00000010946	7611.56	0.517177	0.0999613	5.17377	2.29415e-07	2.66072e-05	cystathionine beta-synthase b [Source:ZFIN;Acc:ZDB-GENE-021030-3]	cbsb
ENSDARG00000052061	2643.13	0.51751	0.156275	3.31154	0.000927844	0.0162496	collagen, type IV, alpha 6 [Source:ZFIN;Acc:ZDB-GENE-101001-2]	col4a6
ENSDARG00000052615	1234.26	0.518763	0.158963	3.26343	0.00110074	0.0183085	tenomodulin [Source:ZFIN;Acc:ZDB-GENE-080220-31]	tnmd
ENSDARG00000040985	438.618	0.519168	0.164316	3.15958	0.00157996	0.0236603	integrin, beta-like 1 [Source:ZFIN;Acc:ZDB-GENE-050522-410]	itgbl1
ENSDARG00000008100	665.354	0.519209	0.0991094	5.23874	1.61674e-07	1.98042e-05	solute carrier family 7 member 10a [Source:ZFIN;Acc:ZDB-GENE-080116-1]	slc7a10a
ENSDARG00000057465	529.409	0.519233	0.176405	2.94341	0.0032462	0.0387412	glutamine--fructose-6-phosphate transaminase 1 [Source:ZFIN;Acc:ZDB-GENE-070423-1]	gfpt1
ENSDARG00000094380	2544.12	0.519574	0.0897308	5.79037	7.02321e-09	1.4049e-06	zinc finger, ZZ-type with EF hand domain 1 [Source:ZFIN;Acc:ZDB-GENE-041222-2]	zzef1
ENSDARG00000051975	1495.07	0.519957	0.125024	4.15885	3.19854e-05	0.00137016	CD99 molecule [Source:ZFIN;Acc:ZDB-GENE-061103-391]	cd99
ENSDARG00000117240	1418.06	0.520554	0.0925777	5.62289	1.87793e-08	3.14972e-06		CABZ01083943.1
ENSDARG00000031618	900.014	0.520738	0.10911	4.77261	1.81857e-06	0.00013913	un-named sa1261 [Source:ZFIN;Acc:ZDB-GENE-120411-10]	unm_sa1261
ENSDARG00000037324	2091.94	0.520828	0.119523	4.35756	1.31523e-05	0.000702872	kelch-like family member 17 [Source:ZFIN;Acc:ZDB-GENE-030131-8131]	klhl17
ENSDARG00000071010	628.996	0.52177	0.141596	3.68492	0.000228778	0.00598566	tuftelin 1b [Source:ZFIN;Acc:ZDB-GENE-060503-150]	tuft1b
ENSDARG00000104225	5256.2	0.521785	0.170881	3.05349	0.00226195	0.0303182	nudE neurodevelopment protein 1-like 1b [Source:NCBI gene;Acc:333957]	ndel1b
ENSDARG00000097253	201.993	0.522241	0.158992	3.28469	0.00102093	0.0173638	YEATS domain containing 2 [Source:ZFIN;Acc:ZDB-GENE-081104-292]	yeats2
ENSDARG00000104200	2065.03	0.522729	0.165015	3.16776	0.00153618	0.0231929	alpha-2-macroglobulin-like protein 1 [Source:NCBI gene;Acc:407643]	BX901923.2
ENSDARG00000045180	7925.82	0.522866	0.15326	3.41162	0.000645777	0.0125944	actin alpha 2, smooth muscle [Source:ZFIN;Acc:ZDB-GENE-030131-1229]	acta2
ENSDARG00000045141	2294.57	0.523393	0.170325	3.07291	0.0021198	0.0289912	aquaporin 8a, tandem duplicate 1 [Source:ZFIN;Acc:ZDB-GENE-040912-106]	aqp8a.1
ENSDARG00000077139	2215.85	0.523465	0.140484	3.72615	0.000194427	0.00533244	collagen, type VI, alpha 3 [Source:ZFIN;Acc:ZDB-GENE-070501-8]	col6a3
ENSDARG00000089885	3769.83	0.523543	0.0913478	5.73132	9.96509e-09	1.82587e-06	solute carrier family 16 member 12b [Source:NCBI gene;Acc:449947]	slc16a12b
ENSDARG00000004406	248.67	0.523768	0.179776	2.91345	0.00357457	0.0415729	sepiapterin reductase a [Source:ZFIN;Acc:ZDB-GENE-050522-412]	spra
ENSDARG00000035187	885.082	0.523848	0.154858	3.38276	0.000717617	0.0135237	c-abl oncogene 1, non-receptor tyrosine kinase [Source:ZFIN;Acc:ZDB-GENE-100812-9]	abl1
ENSDARG00000104516	324.325	0.524493	0.181461	2.89038	0.00384775	0.043696	polymerase (RNA) III (DNA directed) polypeptide D [Source:ZFIN;Acc:ZDB-GENE-040426-1017]	polr3d
ENSDARG00000087869	357.686	0.524559	0.152246	3.44547	0.000570065	0.011509	si:ch211-11k18.4 [Source:ZFIN;Acc:ZDB-GENE-070912-22]	si:ch211-11k18.4
ENSDARG00000061355	2824.62	0.524579	0.151255	3.46817	0.000524009	0.0107991	amine oxidase copper containing 1 [Source:ZFIN;Acc:ZDB-GENE-061103-112]	aoc1
ENSDARG00000055477	979.114	0.525004	0.108312	4.84716	1.25238e-06	0.000105027	pelota mRNA surveillance and ribosome rescue factor [Source:NCBI gene;Acc:394111]	pelo
ENSDARG00000013749	1456.56	0.525121	0.145507	3.6089	0.000307499	0.0074414	solute carrier family 25 member 55b [Source:ZFIN;Acc:ZDB-GENE-040801-184]	slc25a55b
ENSDARG00000086896	2478.42	0.525505	0.102511	5.12634	2.95435e-07	3.26988e-05	far upstream element (FUSE) binding protein 3 [Source:NCBI gene;Acc:493616]	fubp3
ENSDARG00000062084	412.421	0.526132	0.171171	3.07372	0.00211405	0.0289358	chloride channel, voltage-sensitive 1a [Source:ZFIN;Acc:ZDB-GENE-060503-333]	clcn1a
ENSDARG00000110954	166.026	0.527682	0.182154	2.89691	0.00376863	0.0430441	LIM domains containing 1a [Source:NCBI gene;Acc:562793]	CABZ01043952.1
ENSDARG00000037997	3404.91	0.528881	0.127714	4.14112	3.45607e-05	0.00145757	tubulin, beta 5 [Source:ZFIN;Acc:ZDB-GENE-031110-4]	tubb5
ENSDARG00000090063	3135.57	0.529043	0.138429	3.82178	0.000132493	0.00404604	fatty acid 2-hydroxylase [Source:ZFIN;Acc:ZDB-GENE-031219-4]	fa2h
ENSDARG00000079305	5628.89	0.529339	0.184162	2.87431	0.00404913	0.0451872	hemoglobin alpha embryonic-3 [Source:ZFIN;Acc:ZDB-GENE-990706-3]	hbae3
ENSDARG00000007219	1445.86	0.529731	0.145171	3.64901	0.000263255	0.00662055	actinin, alpha 1 [Source:ZFIN;Acc:ZDB-GENE-081113-4]	actn1
ENSDARG00000036791	441.256	0.531242	0.134413	3.95231	7.73999e-05	0.0026868	DNA (cytosine-5-)-methyltransferase 3 beta, duplicate b.1 [Source:ZFIN;Acc:ZDB-GENE-050314-1]	dnmt3bb.1
ENSDARG00000077641	243.807	0.531276	0.150263	3.53565	0.000406776	0.00899528	thrombospondin 3a [Source:NCBI gene;Acc:252849]	thbs3a
ENSDARG00000074201	8386.15	0.531454	0.161773	3.28518	0.00101918	0.0173476	filamin A, alpha (actin binding protein 280) [Source:ZFIN;Acc:ZDB-GENE-030131-2145]	flna
ENSDARG00000074842	277.824	0.531527	0.161382	3.29361	0.000989113	0.0169816	sorting nexin 8a [Source:ZFIN;Acc:ZDB-GENE-031202-1]	snx8a
ENSDARG00000058992	966.458	0.531729	0.149203	3.5638	0.000365518	0.00834613	ceramide synthase 2b [Source:ZFIN;Acc:ZDB-GENE-110408-40]	cers2b
ENSDARG00000035883	630.352	0.53176	0.162032	3.28183	0.00103137	0.0175276	5'-nucleotidase, cytosolic IAa [Source:ZFIN;Acc:ZDB-GENE-070705-423]	nt5c1aa
ENSDARG00000094426	324.737	0.532376	0.172127	3.09292	0.00198195	0.027755	hairy-related 4, tandem duplicate 2 [Source:ZFIN;Acc:ZDB-GENE-060815-1]	her4.2
ENSDARG00000005565	1855.5	0.53264	0.181291	2.93804	0.00330294	0.0392465	ectonucleoside triphosphate diphosphohydrolase 8 [Source:ZFIN;Acc:ZDB-GENE-040724-142]	entpd8
ENSDARG00000040730	2410.52	0.532719	0.12251	4.34836	1.37157e-05	0.000715998	WD repeat domain 75 [Source:NCBI gene;Acc:368478]	wdr75
ENSDARG00000075437	1586.4	0.532799	0.0886617	6.00934	1.8628e-09	4.18727e-07	SHC (Src homology 2 domain containing) transforming protein 1 [Source:ZFIN;Acc:ZDB-GENE-030131-2538]	shc1
ENSDARG00000040251	1239.86	0.532915	0.142121	3.74972	0.000177031	0.00494237	cathepsin K [Source:ZFIN;Acc:ZDB-GENE-001205-4]	ctsk
ENSDARG00000045306	1044.75	0.533121	0.117871	4.52291	6.09945e-06	0.000376749	solute carrier family 51 alpha subunit [Source:NCBI gene;Acc:447807]	slc51a
ENSDARG00000070256	352.014	0.535579	0.133933	3.99887	6.36456e-05	0.00231674	SUZ12 polycomb repressive complex 2 subunit a [Source:NCBI gene;Acc:794171]	suz12a
ENSDARG00000038882	360.131	0.535837	0.150224	3.56692	0.000361202	0.00828144	structural maintenance of chromosomes 4 [Source:ZFIN;Acc:ZDB-GENE-020419-21]	smc4
ENSDARG00000100559	349.611	0.536931	0.130589	4.11161	3.92905e-05	0.00159533	torsin family 2, member A [Source:ZFIN;Acc:ZDB-GENE-050913-60]	tor2a
ENSDARG00000011245	1516.81	0.536984	0.132117	4.06445	4.81449e-05	0.00187582	epithelial splicing regulatory protein 1 [Source:NCBI gene;Acc:560190]	esrp1
ENSDARG00000077180	1105.41	0.537232	0.105385	5.09783	3.43573e-07	3.69028e-05	solute carrier family 37 member 4b [Source:ZFIN;Acc:ZDB-GENE-040426-827]	slc37a4b
ENSDARG00000068708	9883.05	0.537457	0.158996	3.38032	0.000724027	0.0135975	interferon-related developmental regulator 1 [Source:ZFIN;Acc:ZDB-GENE-030131-6132]	ifrd1
ENSDARG00000006900	1403.89	0.537514	0.114642	4.68862	2.7506e-06	0.000195135	IMP (inosine 5'-monophosphate) dehydrogenase 2 [Source:NCBI gene;Acc:317745]	impdh2
ENSDARG00000036967	6825.37	0.537514	0.135931	3.95433	7.67508e-05	0.00267437	spermine oxidase [Source:ZFIN;Acc:ZDB-GENE-031201-3]	smox
ENSDARG00000013161	1577.87	0.537852	0.111042	4.8437	1.27444e-06	0.000106467	zgc:55558 [Source:ZFIN;Acc:ZDB-GENE-040426-740]	zgc:55558
ENSDARG00000110103	232.782	0.538546	0.185427	2.90436	0.00368002	0.0424254	Fanconi anemia group A protein-like [Source:NCBI gene;Acc:110438398]	FO834799.1
ENSDARG00000100190	984.258	0.539218	0.186159	2.89655	0.00377292	0.0430705	si:ch211-188p14.4 [Source:ZFIN;Acc:ZDB-GENE-121214-355]	si:ch211-188p14.4
ENSDARG00000036929	1398.47	0.539315	0.150915	3.57363	0.00035207	0.00814645	ring finger protein 139 [Source:ZFIN;Acc:ZDB-GENE-080401-4]	rnf139
ENSDARG00000062152	826.359	0.539579	0.131017	4.1184	3.8151e-05	0.00156656	chromatin assembly factor 1, subunit A (p150) [Source:NCBI gene;Acc:563212]	chaf1a
ENSDARG00000038235	308.352	0.539772	0.175398	3.0774	0.00208813	0.0287562	protein kinase domain containing, cytoplasmic b [Source:ZFIN;Acc:ZDB-GENE-130530-599]	pkdccb
ENSDARG00000013946	7849.49	0.540064	0.161326	3.34765	0.000815003	0.0147963	influenza virus NS1A binding protein b [Source:NCBI gene;Acc:334334]	ivns1abpb
ENSDARG00000025091	6584.23	0.54022	0.0940754	5.74242	9.33321e-09	1.73933e-06	ezrin b [Source:ZFIN;Acc:ZDB-GENE-050803-1]	ezrb
ENSDARG00000020107	10696	0.540427	0.135595	3.98561	6.73079e-05	0.00241629	ubiquitin specific peptidase 2a [Source:ZFIN;Acc:ZDB-GENE-041212-59]	usp2a
ENSDARG00000018984	1353.22	0.540639	0.0867445	6.23255	4.58903e-10	1.2353e-07	EYA transcriptional coactivator and phosphatase 2 [Source:ZFIN;Acc:ZDB-GENE-040912-24]	eya2
ENSDARG00000093484	313.945	0.540753	0.169737	3.18583	0.00144338	0.0221475	si:dkey-95p16.2 [Source:ZFIN;Acc:ZDB-GENE-081105-65]	si:dkey-95p16.2
ENSDARG00000055381	910.244	0.540823	0.127388	4.2455	2.18111e-05	0.00101835	BMP and activin membrane-bound inhibitor (Xenopus laevis) homolog a [Source:ZFIN;Acc:ZDB-GENE-010416-1]	bambia
ENSDARG00000054438	1261.59	0.540886	0.17014	3.17906	0.00147753	0.0224815	frizzled class receptor 2 [Source:ZFIN;Acc:ZDB-GENE-990415-224]	fzd2
ENSDARG00000051836	654.673	0.540947	0.144657	3.73952	0.000184369	0.00510799	si:dkeyp-19e1.3 [Source:ZFIN;Acc:ZDB-GENE-081104-56]	si:dkeyp-19e1.3
ENSDARG00000010423	880.426	0.54131	0.182161	2.97161	0.00296245	0.0362679	nephrosin [Source:ZFIN;Acc:ZDB-GENE-040420-2]	npsn
ENSDARG00000110581	445.011	0.541593	0.117413	4.61273	3.97409e-06	0.000264988	mitogen-activated protein kinase 4 [Source:ZFIN;Acc:ZDB-GENE-040426-2835]	mapk4
ENSDARG00000070950	268.224	0.542107	0.184167	2.94357	0.00324454	0.0387412	serine/threonine/tyrosine kinase 1a [Source:ZFIN;Acc:ZDB-GENE-060503-428]	styk1a
ENSDARG00000069295	930.829	0.542972	0.180279	3.01185	0.0025966	0.0330317	BCL6A transcription repressor b [Source:ZFIN;Acc:ZDB-GENE-030131-7523]	bcl6ab
ENSDARG00000054616	4815.2	0.544163	0.164723	3.3035	0.000954876	0.0165266	claudin i [Source:ZFIN;Acc:ZDB-GENE-010328-9]	cldni
ENSDARG00000039133	908.438	0.544515	0.167352	3.25371	0.00113909	0.0187305	laminin, beta 4 [Source:NCBI gene;Acc:286831]	lamb4
ENSDARG00000005629	894.68	0.544656	0.144889	3.75913	0.000170503	0.00482185	SET and MYND domain containing 2b [Source:NCBI gene;Acc:568616]	smyd2b
ENSDARG00000054060	2157.36	0.545184	0.15695	3.47362	0.000513495	0.0106631	POF1B actin binding protein [Source:ZFIN;Acc:ZDB-GENE-030131-4287]	pof1b
ENSDARG00000058348	1075.05	0.547081	0.13732	3.98397	6.77729e-05	0.00242647	scinderin like b [Source:ZFIN;Acc:ZDB-GENE-040426-2068]	scinlb
ENSDARG00000101089	1161.71	0.54852	0.159379	3.44161	0.000578272	0.0116423	phosphoribosylglycinamide formyltransferase [Source:ZFIN;Acc:ZDB-GENE-000616-14]	gart
ENSDARG00000105206	2250.76	0.548574	0.121141	4.5284	5.94306e-06	0.000368132	3-hydroxy-3-methylglutaryl-CoA reductase b [Source:ZFIN;Acc:ZDB-GENE-051108-1]	hmgcrb
ENSDARG00000068374	8008.67	0.549711	0.117272	4.68748	2.76593e-06	0.000195172	si:ch211-132b12.7 [Source:ZFIN;Acc:ZDB-GENE-050419-250]	si:ch211-132b12.7
ENSDARG00000076952	324.691	0.549799	0.172068	3.19525	0.00139711	0.0215588	fer-1 like family member 4 [Source:ZFIN;Acc:ZDB-GENE-130530-815]	fer1l4
ENSDARG00000074819	416.696	0.54984	0.180373	3.04835	0.00230102	0.0306672	si:dkeyp-23e4.3 [Source:ZFIN;Acc:ZDB-GENE-091118-19]	si:dkeyp-23e4.3
ENSDARG00000027689	533.319	0.550539	0.142013	3.87667	0.000105895	0.00338552	polymerase (DNA directed), delta 1, catalytic subunit [Source:ZFIN;Acc:ZDB-GENE-060429-1]	pold1
ENSDARG00000098374	2392.81	0.550756	0.143505	3.83789	0.000124097	0.00385445	filamin B [Source:HGNC Symbol;Acc:HGNC:3755]	FLNB
ENSDARG00000058323	577.296	0.550938	0.193264	2.8507	0.0043623	0.0476531	transmembrane BAX inhibitor motif containing 1a [Source:ZFIN;Acc:ZDB-GENE-041010-69]	tmbim1a
ENSDARG00000004806	1234.97	0.553313	0.116484	4.75013	2.03282e-06	0.000153901	glutamate-rich WD repeat containing 1 [Source:ZFIN;Acc:ZDB-GENE-030131-9844]	grwd1
ENSDARG00000077130	484.827	0.553741	0.187346	2.95572	0.00311943	0.0375659	BCL10 immune signaling adaptor [Source:ZFIN;Acc:ZDB-GENE-100219-2]	bcl10
ENSDARG00000027589	1871.65	0.555449	0.137656	4.03505	5.45902e-05	0.00206647	frizzled class receptor 7b [Source:ZFIN;Acc:ZDB-GENE-990415-229]	fzd7b
ENSDARG00000098655	395.354	0.555476	0.18521	2.99917	0.00270719	0.0341002	kinesin family member 1C [Source:HGNC Symbol;Acc:HGNC:6317]	KIF1C
ENSDARG00000043856	17689.2	0.555678	0.079705	6.97168	3.13184e-12	1.45291e-09	adenosylmethionine decarboxylase 1 [Source:ZFIN;Acc:ZDB-GENE-040426-760]	amd1
ENSDARG00000056743	2397.37	0.555932	0.132346	4.20058	2.66232e-05	0.00119198	caveolae associated protein 4b [Source:ZFIN;Acc:ZDB-GENE-041212-87]	cavin4b
ENSDARG00000074287	1935.09	0.556087	0.135123	4.11542	3.86483e-05	0.00157512	serine palmitoyltransferase, long chain base subunit 2b [Source:ZFIN;Acc:ZDB-GENE-080305-8]	sptlc2b
ENSDARG00000014626	749.078	0.556789	0.146853	3.79148	0.00014975	0.00440642	distal-less homeobox 3b [Source:NCBI gene;Acc:30585]	dlx3b
ENSDARG00000021480	247.527	0.556899	0.174225	3.19643	0.00139141	0.0215166	olfactomedin-like 2Bb [Source:ZFIN;Acc:ZDB-GENE-070912-266]	olfml2bb
ENSDARG00000069478	437.343	0.558119	0.113024	4.93804	7.89111e-07	7.31042e-05	solute carrier family 13 member 3 [Source:ZFIN;Acc:ZDB-GENE-040426-2486]	slc13a3
ENSDARG00000098666	1200.12	0.558489	0.101796	5.48634	4.10352e-08	6.34561e-06	si:dkey-93h22.8 [Source:ZFIN;Acc:ZDB-GENE-041008-203]	si:dkey-93h22.8
ENSDARG00000036109	281.855	0.558692	0.15105	3.69873	0.000216681	0.00575458	metaxin 1b [Source:ZFIN;Acc:ZDB-GENE-021210-1]	mtx1b
ENSDARG00000087657	12612.7	0.558737	0.0911	6.13323	8.61127e-10	2.13364e-07	fatty acid synthase [Source:ZFIN;Acc:ZDB-GENE-030131-7802]	fasn
ENSDARG00000038980	605.983	0.559522	0.12277	4.55748	5.17699e-06	0.000328649	thioredoxin domain containing 12 (endoplasmic reticulum) [Source:ZFIN;Acc:ZDB-GENE-050522-497]	txndc12
ENSDARG00000015674	299.531	0.559544	0.192334	2.90923	0.00362316	0.0419599	muscle segment homeobox 3 [Source:NCBI gene;Acc:30526]	msx3
ENSDARG00000101259	626.028	0.559631	0.12964	4.3168	1.58306e-05	0.000802722	HGH1 homolog (S. cerevisiae) [Source:NCBI gene;Acc:436795]	hgh1
ENSDARG00000061737	1754.96	0.560051	0.112143	4.99407	5.91186e-07	5.85919e-05	endothelin converting enzyme 1 [Source:ZFIN;Acc:ZDB-GENE-061110-100]	ece1
ENSDARG00000035682	1008.27	0.560376	0.116958	4.79124	1.65757e-06	0.00012954	latent transforming growth factor beta binding protein 3 [Source:NCBI gene;Acc:562912]	FP102018.1
ENSDARG00000102777	289.079	0.560482	0.166521	3.36584	0.000763123	0.0140916	thrombospondin 4a [Source:ZFIN;Acc:ZDB-GENE-080215-11]	thbs4a
ENSDARG00000018441	495.811	0.560581	0.154442	3.62972	0.000283726	0.00701402	heart development protein with EGF-like domains 1 [Source:NCBI gene;Acc:406202]	heg1
ENSDARG00000016750	424.677	0.560658	0.19803	2.83117	0.00463775	0.0496424	ATP-binding cassette, sub-family C (CFTR/MRP), member 6a [Source:ZFIN;Acc:ZDB-GENE-050517-18]	abcc6a
ENSDARG00000100697	6400.82	0.561272	0.181274	3.09626	0.00195979	0.0275685		FQ323156.1
ENSDARG00000062263	713.003	0.561549	0.164857	3.40628	0.000658536	0.012752	Rho GTPase activating protein 17b [Source:ZFIN;Acc:ZDB-GENE-080220-26]	arhgap17b
ENSDARG00000037845	1869.5	0.562187	0.136252	4.12609	3.68986e-05	0.00153088	collagen, type IX, alpha 3 [Source:ZFIN;Acc:ZDB-GENE-030131-9799]	col9a3
ENSDARG00000104484	752.456	0.562531	0.163816	3.43392	0.000594928	0.0119001	integrin, beta 1b [Source:ZFIN;Acc:ZDB-GENE-030909-10]	itgb1b
ENSDARG00000071567	662.228	0.562582	0.163663	3.43743	0.000587254	0.0117796	si:dkey-34l15.1 [Source:ZFIN;Acc:ZDB-GENE-081107-63]	TSTD1
ENSDARG00000044655	1023.12	0.563523	0.138377	4.07238	4.65354e-05	0.00182493	suppression of tumorigenicity 14b [Source:ZFIN;Acc:ZDB-GENE-061103-613]	st14b
ENSDARG00000073952	917.538	0.563575	0.138665	4.0643	4.81773e-05	0.00187582	solute carrier family 4 member 7 [Source:ZFIN;Acc:ZDB-GENE-140106-104]	slc4a7
ENSDARG00000041493	988.795	0.563659	0.112897	4.9927	5.95417e-07	5.87442e-05	importin 4 [Source:ZFIN;Acc:ZDB-GENE-041014-307]	ipo4
ENSDARG00000052118	261.286	0.563793	0.180518	3.1232	0.00178895	0.0259208	ADAMTS like 5 [Source:ZFIN;Acc:ZDB-GENE-161017-76]	adamtsl5
ENSDARG00000038156	449.347	0.56519	0.136202	4.14965	3.32978e-05	0.00141525	dual specificity phosphatase 11 (RNA/RNP complex 1-interacting) [Source:ZFIN;Acc:ZDB-GENE-050417-226]	dusp11
ENSDARG00000039997	4412.27	0.566024	0.138775	4.07871	4.52868e-05	0.00179208	protein tyrosine phosphatase 4A3a [Source:ZFIN;Acc:ZDB-GENE-040426-2220]	ptp4a3a
ENSDARG00000060410	213.883	0.566301	0.199055	2.84495	0.0044419	0.0481847	thrombospondin 2a [Source:ZFIN;Acc:ZDB-GENE-020708-2]	thbs2a
ENSDARG00000076547	2271.4	0.566779	0.0930797	6.08918	1.1349e-09	2.71928e-07	si:ch211-221f10.2 [Source:ZFIN;Acc:ZDB-GENE-140106-124]	si:ch211-221f10.2
ENSDARG00000039490	1596.75	0.566952	0.185055	3.0637	0.00218618	0.0296071	phosphatidylinositol transfer protein, alpha a [Source:ZFIN;Acc:ZDB-GENE-040426-744]	pitpnaa
ENSDARG00000007040	1209.28	0.567423	0.149161	3.80411	0.000142316	0.00425325	transmembrane and immunoglobulin domain containing 1 [Source:ZFIN;Acc:ZDB-GENE-080303-6]	tmigd1
ENSDARG00000076439	1256.76	0.568624	0.156732	3.62801	0.000285617	0.00703889	protein phosphatase 4, catalytic subunit b [Source:NCBI gene;Acc:562705]	ppp4cb
ENSDARG00000063417	1684.52	0.568628	0.0984174	5.77772	7.57204e-09	1.47521e-06	Ets2 repressor factor [Source:ZFIN;Acc:ZDB-GENE-010724-17]	erf
ENSDARG00000045262	610.313	0.56918	0.169108	3.36579	0.00076326	0.0140916	gelsolin b [Source:ZFIN;Acc:ZDB-GENE-030131-8567]	gsnb
ENSDARG00000100729	4622.35	0.569567	0.130892	4.35142	1.35257e-05	0.000714544	talin 1 [Source:ZFIN;Acc:ZDB-GENE-031002-48]	tln1
ENSDARG00000010571	289.002	0.570364	0.161089	3.54067	0.000399109	0.00886167	enhancer of zeste 2 polycomb repressive complex 2 subunit [Source:NCBI gene;Acc:768133]	ezh2
ENSDARG00000040005	363.29	0.571637	0.163098	3.50487	0.000456829	0.00980384	sec1 family domain containing 2 [Source:ZFIN;Acc:ZDB-GENE-050320-143]	scfd2
ENSDARG00000009612	1864.98	0.572303	0.181131	3.15961	0.00157979	0.0236603	chitinase, acidic.3 [Source:ZFIN;Acc:ZDB-GENE-040426-2891]	chia.3
ENSDARG00000074613	804.716	0.572852	0.140328	4.08224	4.46035e-05	0.0017747	si:ch211-240l19.6 [Source:ZFIN;Acc:ZDB-GENE-041210-328]	si:ch211-240l19.6
ENSDARG00000101209	2002.53	0.572855	0.147041	3.89589	9.78384e-05	0.00320311	laminin, beta 1a [Source:ZFIN;Acc:ZDB-GENE-021226-1]	lamb1a
ENSDARG00000039142	733.768	0.572864	0.173926	3.29373	0.000988676	0.0169816	actin related protein 2/3 complex, subunit 5A [Source:ZFIN;Acc:ZDB-GENE-030131-8448]	arpc5a
ENSDARG00000040513	1224.96	0.573096	0.16654	3.44119	0.000579159	0.0116494	zgc:92313 [Source:ZFIN;Acc:ZDB-GENE-040718-339]	zgc:92313
ENSDARG00000017354	647.288	0.574083	0.158905	3.61274	0.000302974	0.00735639	eph receptor A2 a [Source:ZFIN;Acc:ZDB-GENE-990415-63]	epha2a
ENSDARG00000097610	445.298	0.574675	0.181542	3.16551	0.0015481	0.0233275		BX005183.3
ENSDARG00000094577	950.109	0.575614	0.177409	3.24456	0.00117632	0.0190978	CDC42 small effector 2 [Source:NCBI gene;Acc:794234]	cdc42se2
ENSDARG00000076189	266.689	0.575916	0.162225	3.55012	0.000385059	0.00866443	coiled-coil domain containing 88B [Source:ZFIN;Acc:ZDB-GENE-080303-31]	ccdc88b
ENSDARG00000044968	2571.78	0.576345	0.132223	4.35888	1.30727e-05	0.000702839	vinculin a [Source:ZFIN;Acc:ZDB-GENE-050506-61]	vcla
ENSDARG00000068036	419.605	0.576452	0.175275	3.28885	0.00100597	0.0172032	transmembrane protein 119b [Source:ZFIN;Acc:ZDB-GENE-070410-49]	tmem119b
ENSDARG00000005541	860.399	0.576516	0.165913	3.4748	0.000511237	0.0106365	wnt inhibitory factor 1 [Source:NCBI gene;Acc:30476]	wif1
ENSDARG00000010844	599.043	0.576596	0.161776	3.56417	0.000365011	0.00834613	v-Ki-ras2 Kirsten rat sarcoma viral oncogene homolog [Source:ZFIN;Acc:ZDB-GENE-040808-67]	kras
ENSDARG00000057992	1040.7	0.576958	0.151825	3.80014	0.000144613	0.00431345	follistatin b [Source:ZFIN;Acc:ZDB-GENE-031118-139]	fstb
ENSDARG00000035891	1108.13	0.577938	0.145733	3.96574	7.31684e-05	0.00257732	aggrecan a [Source:ZFIN;Acc:ZDB-GENE-050208-221]	acana
ENSDARG00000076251	161.356	0.578294	0.185211	3.12236	0.00179409	0.0259402	interferon regulatory factor 3 [Source:ZFIN;Acc:ZDB-GENE-071120-7]	irf3
ENSDARG00000004745	1479.62	0.578473	0.162915	3.55077	0.00038411	0.00865199	limb development membrane protein 1-like [Source:NCBI gene;Acc:321314]	lmbr1l
ENSDARG00000086103	694.018	0.579145	0.166142	3.48585	0.000490583	0.0103401	solute carrier family 37 member 1 [Source:ZFIN;Acc:ZDB-GENE-041114-151]	slc37a1
ENSDARG00000006038	982.151	0.581139	0.136006	4.2729	1.92945e-05	0.000943268	AE binding protein 2 [Source:NCBI gene;Acc:406815]	aebp2
ENSDARG00000002401	443.784	0.581402	0.179802	3.23357	0.00122253	0.0196428	UDP-galactose-4-epimerase [Source:ZFIN;Acc:ZDB-GENE-060421-6479]	gale
ENSDARG00000055618	6781.03	0.581989	0.143244	4.06293	4.84607e-05	0.00188014	actin alpha 1, skeletal muscle b [Source:ZFIN;Acc:ZDB-GENE-030131-55]	acta1b
ENSDARG00000058533	203.899	0.582371	0.198439	2.93476	0.00333803	0.0394989	polymerase (DNA directed), epsilon [Source:ZFIN;Acc:ZDB-GENE-070705-557]	pole
ENSDARG00000076484	671.774	0.583063	0.137073	4.25367	2.10295e-05	0.000994638	stabilin 1 [Source:ZFIN;Acc:ZDB-GENE-050208-554]	stab1
ENSDARG00000052705	414.915	0.58356	0.160096	3.64507	0.000267324	0.0067074	plakophilin 1b [Source:ZFIN;Acc:ZDB-GENE-030131-417]	pkp1b
ENSDARG00000009194	2250.36	0.58357	0.138822	4.20372	2.6256e-05	0.00117795	collagen, type XVI, alpha 1 [Source:ZFIN;Acc:ZDB-GENE-060503-351]	col16a1
ENSDARG00000099652	3074.87	0.583659	0.114384	5.10263	3.34958e-07	3.63355e-05	exportin, tRNA (nuclear export receptor for tRNAs) [Source:NCBI gene;Acc:558020]	xpot
ENSDARG00000037267	542.009	0.584383	0.153426	3.80889	0.000139591	0.00420991	zgc:158263 [Source:ZFIN;Acc:ZDB-GENE-070112-2262]	zgc:158263
ENSDARG00000112690	246.005	0.585519	0.148267	3.94909	7.84487e-05	0.00270493		CR931802.4
ENSDARG00000099724	754.899	0.585587	0.149559	3.91543	9.02422e-05	0.00300403	RELT TNF receptor [Source:ZFIN;Acc:ZDB-GENE-040426-2361]	relt
ENSDARG00000102867	243.764	0.586123	0.177372	3.30449	0.000951503	0.0165161	serum response factor b [Source:ZFIN;Acc:ZDB-GENE-040426-1294]	srfb
ENSDARG00000057738	375.684	0.58617	0.176479	3.32148	0.000895424	0.0157705	helicase, lymphoid specific [Source:ZFIN;Acc:ZDB-GENE-030131-9923]	hells
ENSDARG00000038068	23009.5	0.586451	0.174032	3.3698	0.000752229	0.0139759	DEAD (Asp-Glu-Ala-Asp) box helicase 5 [Source:ZFIN;Acc:ZDB-GENE-030131-925]	ddx5
ENSDARG00000060682	1702.41	0.587024	0.197201	2.97678	0.00291294	0.0358227	anterior gradient 1 [Source:ZFIN;Acc:ZDB-GENE-030131-7249]	agr1
ENSDARG00000023188	910.902	0.587124	0.151781	3.86822	0.000109631	0.00347946	lymphocyte cytosolic protein 1 (L-plastin) [Source:NCBI gene;Acc:30583]	lcp1
ENSDARG00000073765	238.63	0.587882	0.159553	3.68457	0.000229089	0.00598566	guanine nucleotide binding protein (G protein), alpha 13a [Source:ZFIN;Acc:ZDB-GENE-030131-5024]	gna13a
ENSDARG00000067729	492.823	0.589281	0.173471	3.39701	0.000681271	0.0130156	AT rich interactive domain 3C (BRIGHT-like) [Source:NCBI gene;Acc:569444]	arid3c
ENSDARG00000094281	145.926	0.590184	0.204669	2.8836	0.00393153	0.0443472	si:ch73-196i15.3 [Source:ZFIN;Acc:ZDB-GENE-091116-4]	si:ch73-196i15.3
ENSDARG00000022424	2713.09	0.590623	0.125929	4.69014	2.73016e-06	0.000195135	solute carrier family 26 member 5 [Source:ZFIN;Acc:ZDB-GENE-030131-1566]	slc26a5
ENSDARG00000069279	959.605	0.590861	0.165308	3.5743	0.000351167	0.00813693	ELOVL fatty acid elongase 7a [Source:ZFIN;Acc:ZDB-GENE-030131-6149]	elovl7a
ENSDARG00000036588	2995.52	0.591356	0.173991	3.39878	0.00067688	0.0129918	major histocompatibility complex class I ZBA [Source:ZFIN;Acc:ZDB-GENE-040426-2149]	mhc1zba
ENSDARG00000067719	427.054	0.591469	0.19314	3.06238	0.00219583	0.0297009	WW domain containing transcription regulator 1 [Source:ZFIN;Acc:ZDB-GENE-051101-1]	wwtr1
ENSDARG00000100693	525.56	0.591608	0.166006	3.56378	0.000365555	0.00834613	discoidin domain receptor tyrosine kinase 2a [Source:ZFIN;Acc:ZDB-GENE-090316-2]	ddr2a
ENSDARG00000012199	889.524	0.591914	0.136797	4.32695	1.51187e-05	0.000775641	glutamic pyruvate transaminase (alanine aminotransferase) 2 [Source:ZFIN;Acc:ZDB-GENE-030729-8]	gpt2
ENSDARG00000078882	1559.69	0.59237	0.126344	4.68856	2.75137e-06	0.000195135	solute carrier family 22 member 31 [Source:ZFIN;Acc:ZDB-GENE-130530-858]	slc22a31
ENSDARG00000039499	1469.51	0.59257	0.178396	3.32167	0.00089482	0.0157705	heme-binding protein soul2 [Source:ZFIN;Acc:ZDB-GENE-030131-2524]	soul2
ENSDARG00000062315	11989.1	0.593152	0.124177	4.77667	1.78224e-06	0.000137802	salt-inducible kinase 2b [Source:ZFIN;Acc:ZDB-GENE-071012-1]	sik2b
ENSDARG00000011407	8931.69	0.593646	0.144429	4.11031	3.95132e-05	0.00160139	collagen, type II, alpha 1b [Source:ZFIN;Acc:ZDB-GENE-050302-9]	col2a1b
ENSDARG00000015156	683.581	0.59382	0.173758	3.41751	0.000631975	0.0123695	fibulin 2 [Source:ZFIN;Acc:ZDB-GENE-060711-1]	fbln2
ENSDARG00000012422	1461.88	0.59423	0.144373	4.11593	3.85619e-05	0.00157454	collagen, type XI, alpha 2 [Source:ZFIN;Acc:ZDB-GENE-000208-23]	col11a2
ENSDARG00000101789	221.786	0.594417	0.196837	3.01984	0.00252909	0.0325143	cytochrome P450, family 1, subfamily C, polypeptide 2 [Source:ZFIN;Acc:ZDB-GENE-050705-1]	cyp1c2
ENSDARG00000037121	5759.86	0.594995	0.164069	3.62649	0.000287302	0.00706238	methionine adenosyltransferase II, alpha b [Source:ZFIN;Acc:ZDB-GENE-050327-6]	mat2ab
ENSDARG00000046148	219.513	0.595051	0.20186	2.94785	0.00319995	0.038273	tumor necrosis factor, alpha-induced protein 8-like 2b [Source:NCBI gene;Acc:393345]	tnfaip8l2b
ENSDARG00000011583	4482.13	0.595867	0.0924505	6.44525	1.15407e-10	3.87129e-08	cryptochrome circadian regulator 1b [Source:ZFIN;Acc:ZDB-GENE-010426-3]	cry1b
ENSDARG00000092099	1024.13	0.59678	0.19087	3.12663	0.00176824	0.0256877	si:ch211-133n4.6 [Source:ZFIN;Acc:ZDB-GENE-060503-571]	si:ch211-133n4.6
ENSDARG00000014196	43925.9	0.600329	0.161664	3.71343	0.000204467	0.00552991	myosin, light chain 1, alkali; skeletal, fast [Source:ZFIN;Acc:ZDB-GENE-030131-8109]	myl1
ENSDARG00000023299	1407.14	0.600799	0.12072	4.9768	6.46433e-07	6.23664e-05	SNU13 homolog, small nuclear ribonucleoprotein b (U4/U6.U5) [Source:ZFIN;Acc:ZDB-GENE-030131-9670]	snu13b
ENSDARG00000034852	415.954	0.601241	0.152503	3.9425	8.06369e-05	0.00275581	5'-nucleotidase, cytosolic II, like 1 [Source:ZFIN;Acc:ZDB-GENE-031006-8]	nt5c2l1
ENSDARG00000022712	1686.1	0.601353	0.170267	3.53182	0.000412713	0.00908969	signal transducer and activator of transcription 3 (acute-phase response factor) [Source:ZFIN;Acc:ZDB-GENE-980526-68]	stat3
ENSDARG00000015176	285.165	0.601591	0.160751	3.74237	0.00018229	0.00506324	receptor tyrosine kinase-like orphan receptor 1 [Source:ZFIN;Acc:ZDB-GENE-030131-6104]	ror1
ENSDARG00000001558	199.814	0.602944	0.178626	3.37546	0.000736922	0.0137677	kinesin family member C1 [Source:ZFIN;Acc:ZDB-GENE-000208-21]	kifc1
ENSDARG00000062271	553.339	0.603102	0.148412	4.0637	4.83013e-05	0.00187729	solute carrier family 25 member 15b [Source:ZFIN;Acc:ZDB-GENE-060526-35]	slc25a15b
ENSDARG00000090548	494.743	0.603361	0.155325	3.88451	0.000102536	0.00330725	GTPase IMAP family member 4 [Source:NCBI gene;Acc:793765]	CR753886.1
ENSDARG00000014041	233.793	0.603545	0.194394	3.10475	0.00190439	0.0270864	SWI/SNF-related, matrix-associated actin-dependent regulator of chromatin, subfamily a, containing DEAD/H box 1 a [Source:NCBI gene;Acc:557875]	smarcad1a
ENSDARG00000092660	931.191	0.6043	0.101883	5.93134	3.0047e-09	6.42299e-07	cytochrome P450, family 27, subfamily C, polypeptide 1 [Source:ZFIN;Acc:ZDB-GENE-080204-68]	cyp27c1
ENSDARG00000055715	290.966	0.604829	0.207778	2.91094	0.00360345	0.0418145	calpain 8 [Source:ZFIN;Acc:ZDB-GENE-050522-279]	capn8
ENSDARG00000015947	4786.85	0.605062	0.134891	4.48557	7.27199e-06	0.000428537	matrilin 4 [Source:ZFIN;Acc:ZDB-GENE-050208-64]	matn4
ENSDARG00000043154	22393.9	0.606025	0.194537	3.11522	0.00183809	0.0264274	uncoupling protein 2 [Source:NCBI gene;Acc:555812]	ucp2
ENSDARG00000054448	235.963	0.607549	0.203211	2.98974	0.00279217	0.0347095	kinesin family member 1C [Source:ZFIN;Acc:ZDB-GENE-090312-119]	kif1c
ENSDARG00000059308	250.482	0.608297	0.202968	2.99701	0.00272638	0.0342236	golgi transport 1Bb [Source:ZFIN;Acc:ZDB-GENE-050913-94]	golt1bb
ENSDARG00000004932	557.349	0.608892	0.156723	3.88515	0.000102267	0.00330445	anosmin 1b [Source:ZFIN;Acc:ZDB-GENE-000201-13]	anos1b
ENSDARG00000002192	235.143	0.609063	0.177034	3.44036	0.000580936	0.0116744	asporin (LRR class 1) [Source:ZFIN;Acc:ZDB-GENE-041105-7]	aspn
ENSDARG00000024829	4692.73	0.609123	0.144142	4.22586	2.38035e-05	0.00108807	tenascin N [Source:ZFIN;Acc:ZDB-GENE-990415-262]	tnn
ENSDARG00000100227	3130.19	0.609932	0.0821598	7.42373	1.13868e-13	6.61619e-11	solute carrier family 7 member 1b [Source:NCBI gene;Acc:406380]	SLC7A1
ENSDARG00000069476	5852.3	0.610527	0.149779	4.07619	4.57792e-05	0.00180828	serine peptidase inhibitor, Kunitz type, 2 [Source:ZFIN;Acc:ZDB-GENE-061013-323]	spint2
ENSDARG00000016470	1155.72	0.61099	0.144638	4.22429	2.39698e-05	0.0010911	annexin A5b [Source:ZFIN;Acc:ZDB-GENE-030131-9076]	anxa5b
ENSDARG00000058003	342.678	0.612053	0.18077	3.38581	0.000709675	0.0134321	WAP four-disulfide core domain 1 [Source:ZFIN;Acc:ZDB-GENE-070112-352]	wfdc1
ENSDARG00000058206	1076.92	0.61214	0.170198	3.59663	0.000322372	0.00764854	si:ch211-153b23.5 [Source:ZFIN;Acc:ZDB-GENE-030131-9744]	si:ch211-153b23.5
ENSDARG00000015709	4554.85	0.612256	0.145243	4.2154	2.49341e-05	0.0011256	hydroxysteroid (17-beta) dehydrogenase 12a [Source:NCBI gene;Acc:327417]	hsd17b12a
ENSDARG00000062059	756.103	0.612566	0.14616	4.19107	2.77645e-05	0.00123044	si:ch211-236l14.4 [Source:ZFIN;Acc:ZDB-GENE-081104-189]	si:ch211-236l14.4
ENSDARG00000045638	1041.21	0.613218	0.167618	3.65844	0.00025376	0.00647132	solute carrier family 13 member 1 [Source:ZFIN;Acc:ZDB-GENE-031222-3]	slc13a1
ENSDARG00000089878	1621.34	0.614717	0.139091	4.41953	9.89167e-06	0.000551606	neural precursor cell expressed, developmentally down-regulated 9 [Source:ZFIN;Acc:ZDB-GENE-061013-318]	nedd9
ENSDARG00000086057	239.818	0.614798	0.184029	3.34077	0.000835475	0.0150551	plexin D1 [Source:ZFIN;Acc:ZDB-GENE-040426-1828]	plxnd1
ENSDARG00000074645	746.323	0.614879	0.15342	4.0078	6.12857e-05	0.00225341	terminal uridylyl transferase 7 [Source:NCBI gene;Acc:562358]	CABZ01032476.1
ENSDARG00000063031	7342.95	0.616043	0.128246	4.8036	1.55835e-06	0.000124462	RAD54 like 2 [Source:ZFIN;Acc:ZDB-GENE-030131-3097]	rad54l2
ENSDARG00000004017	1398.99	0.616065	0.119282	5.16479	2.40704e-07	2.77689e-05	sperm associated antigen 1a [Source:NCBI gene;Acc:564953]	spag1a
ENSDARG00000101289	3510.4	0.6163	0.114986	5.35978	8.33222e-08	1.12517e-05	solute carrier family 29 member 1a [Source:ZFIN;Acc:ZDB-GENE-050913-138]	slc29a1a
ENSDARG00000055136	182.669	0.616751	0.190519	3.23721	0.00120706	0.0195097	si:dkey-101k6.5 [Source:ZFIN;Acc:ZDB-GENE-081105-143]	si:dkey-101k6.5
ENSDARG00000075192	1279.47	0.617354	0.0967404	6.38155	1.75303e-10	5.46042e-08	YME1-like 1a [Source:ZFIN;Acc:ZDB-GENE-091113-41]	yme1l1a
ENSDARG00000038891	238.024	0.617756	0.190478	3.24319	0.001182	0.0191758	trypsin I-P1-like [Source:NCBI gene;Acc:560023]	AL954146.1
ENSDARG00000071095	3029.1	0.618288	0.132341	4.67191	2.9841e-06	0.000207214	ABI family, member 3 (NESH) binding protein b [Source:ZFIN;Acc:ZDB-GENE-030131-6041]	abi3bpb
ENSDARG00000012399	2100.36	0.618352	0.0992806	6.22833	4.71432e-10	1.25355e-07	adenylosuccinate synthase, like [Source:ZFIN;Acc:ZDB-GENE-020419-28]	adssl
ENSDARG00000087844	1320.13	0.618891	0.199291	3.10546	0.00189984	0.0270393	pleckstrin homology domain containing, family N member 1 [Source:ZFIN;Acc:ZDB-GENE-090313-357]	plekhn1
ENSDARG00000063333	1337.84	0.619194	0.138928	4.45695	8.31346e-06	0.000477018	nucleoporin 210 [Source:ZFIN;Acc:ZDB-GENE-050208-132]	nup210
ENSDARG00000076867	837.908	0.619701	0.156841	3.95115	7.77752e-05	0.00269176	myocardin related transcription factor Bb [Source:ZFIN;Acc:ZDB-GENE-030619-16]	mrtfbb
ENSDARG00000056922	984.93	0.619871	0.163911	3.78175	0.00015573	0.00452739	latent transforming growth factor beta binding protein 1 [Source:ZFIN;Acc:ZDB-GENE-091202-8]	ltbp1
ENSDARG00000095901	317.185	0.621263	0.204167	3.04292	0.00234292	0.0309044	collagen type XVIII alpha 1 chain b [Source:ZFIN;Acc:ZDB-GENE-110411-288]	col18a1b
ENSDARG00000043976	7642.88	0.621562	0.0986096	6.30326	2.91457e-10	8.70539e-08	eukaryotic translation termination factor 1b [Source:ZFIN;Acc:ZDB-GENE-021029-1]	etf1b
ENSDARG00000058371	164649	0.621584	0.196979	3.15559	0.00160174	0.0238881	keratin 5 [Source:ZFIN;Acc:ZDB-GENE-991110-23]	krt5
ENSDARG00000100133	943.745	0.622024	0.146155	4.25592	2.08195e-05	0.000988635	chondromodulin [Source:NCBI gene;Acc:791772]	cnmd
ENSDARG00000058605	372.804	0.622503	0.214242	2.90561	0.00366533	0.0422851	V-set and immunoglobulin domain containing 10 [Source:NCBI gene;Acc:100005564]	vsig10
ENSDARG00000062929	1091.87	0.622729	0.157484	3.95423	7.67821e-05	0.00267437	si:dkeyp-9d4.4 [Source:ZFIN;Acc:ZDB-GENE-121214-254]	si:dkeyp-9d4.4
ENSDARG00000045554	184.609	0.624055	0.185255	3.36863	0.000755436	0.0139826	sorting nexin 20 [Source:ZFIN;Acc:ZDB-GENE-100806-1]	snx20
ENSDARG00000095830	163.77	0.62484	0.219431	2.84755	0.00440572	0.0479477	serpin peptidase inhibitor, clade B (ovalbumin), member 1, like 1 [Source:ZFIN;Acc:ZDB-GENE-040715-5]	serpinb1l1
ENSDARG00000077313	144.393	0.62508	0.215709	2.89779	0.00375804	0.0429907	solute carrier family 46 member 3 [Source:ZFIN;Acc:ZDB-GENE-100105-2]	slc46a3
ENSDARG00000063019	183.849	0.625353	0.213491	2.92918	0.00339855	0.0399687	pannexin 2 [Source:ZFIN;Acc:ZDB-GENE-050419-55]	panx2
ENSDARG00000113454	211.37	0.626149	0.211565	2.9596	0.00308038	0.0372516		CABZ01068600.1
ENSDARG00000101090	221.68	0.626211	0.205442	3.04812	0.00230276	0.0306716	pregnancy-associated plasma protein A, pappalysin 1a [Source:ZFIN;Acc:ZDB-GENE-121113-1]	pappaa
ENSDARG00000086272	2605.67	0.626764	0.192404	3.25755	0.0011238	0.0185513	si:dkey-4p15.5 [Source:ZFIN;Acc:ZDB-GENE-121214-193]	si:dkey-4p15.5
ENSDARG00000010673	544.655	0.628526	0.15104	4.16132	3.16407e-05	0.00136074	tripartite motif containing 16 [Source:ZFIN;Acc:ZDB-GENE-090512-6]	trim16
ENSDARG00000002659	3386.24	0.629431	0.0831323	7.57143	3.69137e-14	2.29962e-11	microtubule-associated protein, RP/EB family, member 1b [Source:ZFIN;Acc:ZDB-GENE-040426-2256]	mapre1b
ENSDARG00000059367	795.938	0.630225	0.135666	4.64542	3.3938e-06	0.000230525	microfibril associated protein 2 [Source:ZFIN;Acc:ZDB-GENE-030131-6710]	mfap2
ENSDARG00000015576	235.011	0.630475	0.155255	4.0609	4.88842e-05	0.00188984	inositol 1,4,5-trisphosphate receptor interacting protein [Source:NCBI gene;Acc:550570]	itprip
ENSDARG00000063407	984.942	0.630668	0.20161	3.12816	0.00175906	0.0255867	ADAMTS-like 4 [Source:NCBI gene;Acc:100333903]	LO018340.1
ENSDARG00000061764	18590.4	0.631996	0.197247	3.20408	0.00135496	0.0211025	AHNAK nucleoprotein [Source:ZFIN;Acc:ZDB-GENE-030131-8719]	ahnak
ENSDARG00000060830	1019.04	0.63236	0.156414	4.04287	5.28002e-05	0.00201621	family with sequence similarity 83 member Hb [Source:NCBI gene;Acc:565918]	fam83hb
ENSDARG00000055518	3645.87	0.632418	0.165426	3.82296	0.000131859	0.00403275	phosphorylase, glycogen, muscle A [Source:ZFIN;Acc:ZDB-GENE-050522-482]	pygma
ENSDARG00000093584	3274.02	0.632857	0.208328	3.0378	0.00238313	0.031252	zgc:193505 [Source:ZFIN;Acc:ZDB-GENE-030131-7103]	zgc:193505
ENSDARG00000026629	1100.39	0.634492	0.155381	4.08347	4.43683e-05	0.00176857	GDP-mannose 4,6-dehydratase [Source:ZFIN;Acc:ZDB-GENE-050419-45]	gmds
ENSDARG00000105590	2835.97	0.636593	0.205096	3.10387	0.00191005	0.0271137	si:cabz01007794.1 [Source:ZFIN;Acc:ZDB-GENE-160728-147]	si:cabz01007794.1
ENSDARG00000057352	1059.26	0.637231	0.142526	4.47098	7.78611e-06	0.000454387	solute carrier family 25 member 29 [Source:ZFIN;Acc:ZDB-GENE-050913-70]	slc25a29
ENSDARG00000012274	776.67	0.637694	0.135178	4.71744	2.38834e-06	0.000173008	eukaryotic translation initiation factor 4E family member 1c [Source:ZFIN;Acc:ZDB-GENE-050417-398]	eif4e1c
ENSDARG00000055009	1189.87	0.637799	0.219386	2.9072	0.00364684	0.0421163	collagen, type IV, alpha 1 [Source:ZFIN;Acc:ZDB-GENE-081105-114]	col4a1
ENSDARG00000061952	2701.28	0.638446	0.0954986	6.6854	2.30292e-11	8.96657e-09	Ecm29 proteasome adaptor and scaffold [Source:ZFIN;Acc:ZDB-GENE-061207-66]	ecpas
ENSDARG00000036168	377.423	0.638462	0.169808	3.7599	0.000169984	0.00481969	nuclear factor of activated T cells 1 [Source:ZFIN;Acc:ZDB-GENE-060503-677]	nfatc1
ENSDARG00000063167	879.225	0.63856	0.141952	4.49842	6.84611e-06	0.000411219	choline kinase beta [Source:ZFIN;Acc:ZDB-GENE-030131-2928]	chkb
ENSDARG00000098465	3295.06	0.642479	0.150886	4.25803	2.06235e-05	0.000986129	si:ch73-366l1.5 [Source:ZFIN;Acc:ZDB-GENE-131127-426]	si:ch73-366l1.5
ENSDARG00000073699	1777.37	0.642721	0.173667	3.70089	0.000214848	0.00571468	collagen, type IX, alpha 1a [Source:ZFIN;Acc:ZDB-GENE-080721-25]	col9a1a
ENSDARG00000058946	1984.12	0.643923	0.146315	4.40094	1.07781e-05	0.000597053	myosin-IIIb [Source:NCBI gene;Acc:556989]	CU856539.2
ENSDARG00000098955	1849.32	0.645424	0.0953169	6.77135	1.2759e-11	5.34993e-09	slingshot protein phosphatase 2b [Source:ZFIN;Acc:ZDB-GENE-081205-4]	ssh2b
ENSDARG00000052063	6028.14	0.64651	0.143316	4.51107	6.4502e-06	0.000392849	collagen, type IV, alpha 5 (Alport syndrome) [Source:ZFIN;Acc:ZDB-GENE-030131-2281]	col4a5
ENSDARG00000001776	290.643	0.646554	0.189428	3.41318	0.00064209	0.0125449	stromal interaction molecule 2b [Source:ZFIN;Acc:ZDB-GENE-120404-3]	stim2b
ENSDARG00000099101	758.72	0.646783	0.18819	3.43687	0.000588485	0.0117935	GTP cyclohydrolase 2 [Source:ZFIN;Acc:ZDB-GENE-001205-3]	gch2
ENSDARG00000007906	1462.76	0.647283	0.225503	2.8704	0.00409959	0.0455484	low density lipoprotein receptor-related protein 2b [Source:ZFIN;Acc:ZDB-GENE-111115-1]	lrp2b
ENSDARG00000069192	181.186	0.648061	0.179692	3.6065	0.000310354	0.00748968	zgc:163030 [Source:ZFIN;Acc:ZDB-GENE-060810-77]	zgc:163030
ENSDARG00000030006	613.071	0.648424	0.1883	3.44357	0.00057408	0.0115793	solute carrier family 6 member 7 [Source:ZFIN;Acc:ZDB-GENE-070112-1492]	slc6a7
ENSDARG00000027063	946.076	0.648744	0.148445	4.37028	1.2409e-05	0.000673047	actin related protein 2/3 complex, subunit 1B [Source:ZFIN;Acc:ZDB-GENE-030131-7414]	arpc1b
ENSDARG00000043128	3190.41	0.648926	0.180148	3.60217	0.000315568	0.00752806	claudin e [Source:ZFIN;Acc:ZDB-GENE-010328-5]	cldne
ENSDARG00000098438	1928.02	0.650105	0.142228	4.57086	4.85738e-06	0.000311501	solute carrier family 6 member 6b [Source:ZFIN;Acc:ZDB-GENE-030131-3077]	slc6a6b
ENSDARG00000017676	1694.17	0.650455	0.165451	3.93141	8.44497e-05	0.00286813	matrix metallopeptidase 2 [Source:ZFIN;Acc:ZDB-GENE-030131-9123]	mmp2
ENSDARG00000020984	2791.51	0.650735	0.134429	4.84072	1.29368e-06	0.000107662	solute carrier family 16 member 10 [Source:NCBI gene;Acc:566499]	slc16a10
ENSDARG00000042728	1591.83	0.650753	0.124143	5.24195	1.5889e-07	1.95731e-05	phospholipase A2-activating protein [Source:ZFIN;Acc:ZDB-GENE-030826-13]	plaa
ENSDARG00000036239	4073.32	0.651453	0.156099	4.17333	3.0018e-05	0.00130641	glycine amidinotransferase (L-arginine:glycine amidinotransferase) [Source:NCBI gene;Acc:266799]	gatm
ENSDARG00000098135	1432.27	0.651547	0.102169	6.37714	1.80429e-10	5.54093e-08	serine/threonine kinase 40 [Source:ZFIN;Acc:ZDB-GENE-030131-4831]	stk40
ENSDARG00000104906	1624.04	0.651942	0.140275	4.64762	3.3579e-06	0.000228799	5-methyltetrahydrofolate-homocysteine methyltransferase [Source:ZFIN;Acc:ZDB-GENE-031001-5]	mtr
ENSDARG00000041895	8896.92	0.652415	0.0973393	6.70248	2.04905e-11	8.12319e-09	carbamoyl-phosphate synthetase 2, aspartate transcarbamylase, and dihydroorotase [Source:ZFIN;Acc:ZDB-GENE-021030-4]	cad
ENSDARG00000028943	2166.51	0.653141	0.108093	6.04241	1.5183e-09	3.48474e-07	MTSS I-BAR domain containing 2a [Source:ZFIN;Acc:ZDB-GENE-030219-89]	mtss1la
ENSDARG00000091116	2219.23	0.653277	0.20441	3.19591	0.00139389	0.0215296	polycystic kidney and hepatic disease 1 (autosomal recessive)-like 1 [Source:ZFIN;Acc:ZDB-GENE-060503-475]	pkhd1l1
ENSDARG00000087196	445.238	0.654051	0.165842	3.94381	8.01963e-05	0.00274506	fin bud initiation factor b [Source:NCBI gene;Acc:550571]	fibinb
ENSDARG00000074908	2411.37	0.654361	0.187872	3.48302	0.000495799	0.0104247	collagen, type VI, alpha 1 [Source:ZFIN;Acc:ZDB-GENE-070501-6]	col6a1
ENSDARG00000104314	716.307	0.656656	0.125382	5.23722	1.63011e-07	1.98564e-05	neuregulin 1 [Source:ZFIN;Acc:ZDB-GENE-050302-113]	nrg1
ENSDARG00000060893	371.024	0.657405	0.217764	3.01889	0.00253706	0.0325976	collagen, type VIII, alpha 2 [Source:ZFIN;Acc:ZDB-GENE-060503-488]	col8a2
ENSDARG00000042021	794.978	0.65749	0.121533	5.40998	6.30325e-08	9.16241e-06	mitogen-activated protein kinase 12a [Source:NCBI gene;Acc:30681]	mapk12a
ENSDARG00000070272	149.917	0.658243	0.221961	2.96558	0.00302109	0.0367907	caspase 10, apoptosis-related cysteine peptidase [Source:ZFIN;Acc:ZDB-GENE-070608-2]	casp10
ENSDARG00000061896	930.565	0.658288	0.1612	4.08368	4.43286e-05	0.00176857	solute carrier organic anion transporter family, member 2A1 [Source:ZFIN;Acc:ZDB-GENE-060606-3]	slco2a1
ENSDARG00000102332	3299.99	0.659643	0.131271	5.02504	5.03328e-07	5.15237e-05	serine peptidase inhibitor, Kunitz type 1 a [Source:ZFIN;Acc:ZDB-GENE-040426-2169]	spint1a
ENSDARG00000108788	114.823	0.659837	0.214749	3.07259	0.00212209	0.0289912	arylsulfatase B [Source:NCBI gene;Acc:100538007]	ARSB
ENSDARG00000091754	137.201	0.660209	0.211451	3.12227	0.00179461	0.0259402	coiled-coil-helix-coiled-coil-helix domain containing 5 [Source:NCBI gene;Acc:100000646]	CT573476.1
ENSDARG00000060756	246.332	0.660853	0.172525	3.83047	0.000127899	0.00395002	abhydrolase domain containing 6a [Source:ZFIN;Acc:ZDB-GENE-090925-1]	abhd6a
ENSDARG00000068516	184.198	0.661029	0.220643	2.99593	0.00273613	0.0342669	hyaluronan and proteoglycan link protein 1b [Source:ZFIN;Acc:ZDB-GENE-050920-1]	hapln1b
ENSDARG00000039436	328.357	0.661641	0.197717	3.3464	0.000818673	0.0148239	interleukin 13 receptor, alpha 2 [Source:ZFIN;Acc:ZDB-GENE-030521-10]	il13ra2
ENSDARG00000079009	2779.19	0.661917	0.121223	5.46034	4.7522e-08	7.146e-06	ATP-binding cassette, sub-family A (ABC1), member 1B [Source:ZFIN;Acc:ZDB-GENE-030131-9826]	abca1b
ENSDARG00000105380	155.398	0.662006	0.191706	3.45324	0.000553897	0.0112555	fibrinogen-like 1 [Source:ZFIN;Acc:ZDB-GENE-130815-1]	fgl1
ENSDARG00000056654	140.745	0.663077	0.229779	2.88572	0.00390525	0.0441421	guanine nucleotide binding protein (G protein), alpha 15 (Gq class), tandem duplicate 3 [Source:ZFIN;Acc:ZDB-GENE-050208-700]	gna15.3
ENSDARG00000055912	1172.8	0.665575	0.127626	5.21503	1.8379e-07	2.20184e-05	NIPA magnesium transporter 2 [Source:ZFIN;Acc:ZDB-GENE-040426-2134]	nipa2
ENSDARG00000098646	714.958	0.66607	0.154172	4.32031	1.55809e-05	0.000793753	methylenetetrahydrofolate dehydrogenase (NADP+ dependent) 2, methenyltetrahydrofolate cyclohydrolase [Source:ZFIN;Acc:ZDB-GENE-040704-20]	mthfd2
ENSDARG00000096990	276.892	0.666169	0.184875	3.60335	0.000314147	0.00752634	si:ch1073-340i21.2 [Source:ZFIN;Acc:ZDB-GENE-131121-430]	si:ch1073-340i21.2
ENSDARG00000029832	362.918	0.666465	0.187206	3.56005	0.000370782	0.00843017	solute carrier family 26 member 1 [Source:ZFIN;Acc:ZDB-GENE-070112-2182]	slc26a1
ENSDARG00000091699	1399.77	0.666572	0.14493	4.59925	4.24006e-06	0.000278231	calpain 2, (m/II) large subunit a [Source:ZFIN;Acc:ZDB-GENE-050320-69]	capn2a
ENSDARG00000013794	397.641	0.666853	0.200732	3.32211	0.000893409	0.0157617	Kruppel-like factor 11b [Source:ZFIN;Acc:ZDB-GENE-061103-82]	klf11b
ENSDARG00000100869	748.789	0.669589	0.181706	3.68501	0.000228693	0.00598566	adenylate cyclase 9 [Source:ZFIN;Acc:ZDB-GENE-050208-455]	adcy9
ENSDARG00000071877	1234.74	0.671083	0.174908	3.83678	0.000124657	0.00386084	dehydrogenase/reductase (SDR family) member 7Cb [Source:NCBI gene;Acc:553684]	dhrs7cb
ENSDARG00000098853	1428.33	0.6719	0.136944	4.9064	9.27637e-07	8.12297e-05	EH-domain containing 1a [Source:ZFIN;Acc:ZDB-GENE-040426-2518]	ehd1a
ENSDARG00000098899	786.67	0.674449	0.187308	3.60076	0.000317292	0.00756091	zmp:0000001082 [Source:ZFIN;Acc:ZDB-GENE-140106-42]	zmp:0000001082
ENSDARG00000012060	790.881	0.674591	0.216528	3.11549	0.00183639	0.0264274	thrombospondin 3b [Source:NCBI gene;Acc:571317]	thbs3b
ENSDARG00000112575	421.515	0.674688	0.188548	3.57833	0.000345799	0.00807259	caspase 17, apoptosis-related cysteine peptidase [Source:NCBI gene;Acc:101886133]	CU467905.1
ENSDARG00000028096	1563.39	0.674898	0.200326	3.36899	0.000754431	0.0139759	claudin 23a [Source:ZFIN;Acc:ZDB-GENE-091204-28]	cldn23a
ENSDARG00000069342	716.136	0.674966	0.101694	6.63722	3.19663e-11	1.2228e-08	zgc:153115 [Source:ZFIN;Acc:ZDB-GENE-061013-418]	zgc:153115
ENSDARG00000054562	273.148	0.675385	0.20541	3.28799	0.00100906	0.0172291	hairy and enhancer of split-related 15, tandem duplicate 1 [Source:ZFIN;Acc:ZDB-GENE-030707-2]	her15.1
ENSDARG00000103199	5062.31	0.675764	0.215697	3.13294	0.00173065	0.0253086	si:dkey-247k7.2 [Source:ZFIN;Acc:ZDB-GENE-031118-45]	si:dkey-247k7.2
ENSDARG00000039351	313.119	0.677363	0.222291	3.04719	0.0023099	0.0306812	chemokine (C-C motif) ligand 19b [Source:ZFIN;Acc:ZDB-GENE-091204-19]	ccl19b
ENSDARG00000102106	3224.75	0.678108	0.135893	4.99	6.03786e-07	5.93016e-05	transglutaminase 1 like 1 [Source:ZFIN;Acc:ZDB-GENE-060503-139]	tgm1l1
ENSDARG00000020072	10054.5	0.678931	0.123627	5.49179	3.97889e-08	6.25897e-06	thrombospondin 4b [Source:NCBI gene;Acc:252850]	thbs4b
ENSDARG00000101482	640.969	0.679894	0.138556	4.90698	9.24881e-07	8.12297e-05	hexokinase 2 [Source:ZFIN;Acc:ZDB-GENE-040426-2017]	hk2
ENSDARG00000005122	3832.8	0.681394	0.078074	8.72755	2.60258e-18	5.67466e-15	ATPase sarcoplasmic/endoplasmic reticulum Ca2+ transporting 2b [Source:ZFIN;Acc:ZDB-GENE-030131-867]	atp2a2b
ENSDARG00000071669	340.618	0.681691	0.134887	5.05379	4.33137e-07	4.51871e-05	SMYD family member 5 [Source:ZFIN;Acc:ZDB-GENE-040912-39]	smyd5
ENSDARG00000003941	961.352	0.682644	0.0983344	6.94207	3.86384e-12	1.71651e-09	ribosome biogenesis regulator 1 homolog [Source:ZFIN;Acc:ZDB-GENE-030131-9345]	rrs1
ENSDARG00000020377	2889.97	0.684274	0.097957	6.98545	2.83948e-12	1.34591e-09	eukaryotic translation initiation factor 4, gamma 2a [Source:ZFIN;Acc:ZDB-GENE-030131-2173]	eif4g2a
ENSDARG00000098377	295.111	0.68464	0.213622	3.20491	0.00135106	0.0210569	tumor necrosis factor receptor superfamily, member 11b [Source:ZFIN;Acc:ZDB-GENE-081104-76]	tnfrsf11b
ENSDARG00000101434	169.129	0.684827	0.198696	3.4466	0.000567689	0.0114823	solute carrier family 39 member 3 [Source:NCBI gene;Acc:792986]	slc39a3
ENSDARG00000012563	181.091	0.685706	0.206708	3.31726	0.00090904	0.0159587	prenyl (decaprenyl) diphosphate synthase, subunit 2 [Source:ZFIN;Acc:ZDB-GENE-040718-43]	pdss2
ENSDARG00000057108	230.621	0.688277	0.206982	3.3253	0.00088324	0.0156596	serpin peptidase inhibitor, clade E (nexin, plasminogen activator inhibitor type 1), member 3 [Source:NCBI gene;Acc:556612]	serpine3
ENSDARG00000088514	2536.64	0.689026	0.203754	3.38165	0.000720512	0.0135548	actinodin1 [Source:ZFIN;Acc:ZDB-GENE-030131-9105]	and1
ENSDARG00000079327	541.635	0.6898	0.170663	4.04189	5.30211e-05	0.00202111	hemicentin 2 [Source:ZFIN;Acc:ZDB-GENE-030131-9765]	hmcn2
ENSDARG00000041107	484.461	0.690154	0.201333	3.42792	0.000608222	0.0121111	CF transmembrane conductance regulator [Source:NCBI gene;Acc:559080]	cftr
ENSDARG00000019507	548.737	0.691525	0.165875	4.16896	3.05995e-05	0.00132379	minichromosome maintenance complex component 5 [Source:ZFIN;Acc:ZDB-GENE-021209-1]	mcm5
ENSDARG00000077236	1199.29	0.691925	0.132227	5.23286	1.66909e-07	2.02183e-05	heat shock protein, alpha-crystallin-related, b6 [Source:ZFIN;Acc:ZDB-GENE-080214-7]	hspb6
ENSDARG00000116617	2215.06	0.692594	0.144458	4.79444	1.6313e-06	0.000128408	sperm acrosome associated 4 like [Source:ZFIN;Acc:ZDB-GENE-101011-2]	spaca4l
ENSDARG00000043211	983.488	0.693706	0.219693	3.15762	0.00159063	0.0237827	receptor-interacting serine-threonine kinase 4 [Source:ZFIN;Acc:ZDB-GENE-040426-2042]	ripk4
ENSDARG00000074023	3353.99	0.693791	0.112203	6.18334	6.27574e-10	1.59112e-07	RNA binding motif, single stranded interacting protein 1a [Source:ZFIN;Acc:ZDB-GENE-030131-4967]	rbms1a
ENSDARG00000009862	721.342	0.693894	0.117894	5.88573	3.96296e-09	8.22937e-07	decapping enzyme, scavenger [Source:ZFIN;Acc:ZDB-GENE-040311-1]	dcps
ENSDARG00000100352	2745.13	0.69437	0.17552	3.95607	7.61928e-05	0.00266235	amylo-alpha-1, 6-glucosidase, 4-alpha-glucanotransferase b [Source:ZFIN;Acc:ZDB-GENE-050309-54]	aglb
ENSDARG00000005972	2195.73	0.696011	0.133567	5.21095	1.8788e-07	2.23854e-05	RIC8 guanine nucleotide exchange factor B [Source:NCBI gene;Acc:334503]	ric8b
ENSDARG00000026820	4363.62	0.696516	0.123077	5.65917	1.52108e-08	2.65325e-06	guanylate cyclase 2D, retinal [Source:ZFIN;Acc:ZDB-GENE-011128-9]	gucy2d
ENSDARG00000087863	145.085	0.696674	0.226893	3.07049	0.00213707	0.0291594	CD44 molecule (Indian blood group) a [Source:ZFIN;Acc:ZDB-GENE-110429-1]	cd44a
ENSDARG00000106630	443.128	0.696891	0.240238	2.90084	0.00372164	0.0427312		LO018627.1
ENSDARG00000087390	1123.7	0.698825	0.218009	3.20548	0.00134836	0.0210382	hemoglobin, beta embryonic 1.3 [Source:ZFIN;Acc:ZDB-GENE-131120-128]	hbbe1.3
ENSDARG00000019815	1399.82	0.700886	0.190981	3.66992	0.000242627	0.00622381	fibronectin 1a [Source:ZFIN;Acc:ZDB-GENE-000426-1]	fn1a
ENSDARG00000040041	1424.51	0.701161	0.126155	5.55794	2.7297e-08	4.44167e-06	minichromosome maintenance complex component 4 [Source:ZFIN;Acc:ZDB-GENE-030131-9544]	mcm4
ENSDARG00000100053	290.652	0.70385	0.188462	3.73471	0.000187935	0.00518699		CABZ01044099.1
ENSDARG00000011618	816.999	0.70476	0.169583	4.15583	3.24107e-05	0.00138565	solute carrier family 26 member 2 [Source:ZFIN;Acc:ZDB-GENE-030717-3]	slc26a2
ENSDARG00000061682	835.569	0.705099	0.121413	5.80746	6.34265e-09	1.28051e-06	BicC family RNA binding protein 1a [Source:ZFIN;Acc:ZDB-GENE-101223-3]	bicc1a
ENSDARG00000055172	626.353	0.705794	0.193378	3.64981	0.000262432	0.00661511	si:ch211-256m1.8 [Source:ZFIN;Acc:ZDB-GENE-131127-417]	si:ch211-256m1.8
ENSDARG00000096310	340.51	0.705843	0.169678	4.15988	3.18411e-05	0.00136666	wu:fj64h06 [Source:ZFIN;Acc:ZDB-GENE-030131-8286]	wu:fj64h06
ENSDARG00000068409	220.449	0.706293	0.18673	3.78243	0.000155304	0.00452103	vestigial like 4 like [Source:ZFIN;Acc:ZDB-GENE-070112-1682]	vgll4l
ENSDARG00000040362	1350.56	0.706523	0.163522	4.32064	1.55574e-05	0.000793753	EH-domain containing 2b [Source:ZFIN;Acc:ZDB-GENE-030131-9347]	ehd2b
ENSDARG00000041217	3144.82	0.706533	0.13277	5.32147	1.02931e-07	1.35356e-05	exportin 6 [Source:NCBI gene;Acc:333980]	xpo6
ENSDARG00000038862	2597.77	0.707397	0.128078	5.52317	3.32945e-08	5.3379e-06	potassium voltage-gated channel, Shab-related subfamily, member 2 [Source:ZFIN;Acc:ZDB-GENE-070912-170]	kcnb2
ENSDARG00000092383	143.218	0.707899	0.249933	2.83236	0.00462058	0.0495315	secondary ossification center associated regulator of chondrocyte maturation [Source:ZFIN;Acc:ZDB-GENE-070912-635]	snorc
ENSDARG00000006588	10500.2	0.708016	0.206839	3.42303	0.000619262	0.0122526	zgc:111983 [Source:ZFIN;Acc:ZDB-GENE-050417-335]	zgc:111983
ENSDARG00000013293	213.579	0.708473	0.167292	4.23495	2.28599e-05	0.00105378	cysteine-rich secretory protein LCCL domain containing 1b [Source:ZFIN;Acc:ZDB-GENE-040426-1204]	crispld1b
ENSDARG00000068830	370.057	0.708514	0.16528	4.28676	1.81302e-05	0.000898434	zgc:172139 [Source:ZFIN;Acc:ZDB-GENE-080204-49]	zgc:172139
ENSDARG00000037158	327.198	0.708903	0.167566	4.23059	2.33084e-05	0.00107219	regulator of chromosome condensation 1 [Source:ZFIN;Acc:ZDB-GENE-040426-2216]	rcc1
ENSDARG00000091801	2067.8	0.709289	0.169302	4.18949	2.79581e-05	0.00123651	serpin peptidase inhibitor, clade B (ovalbumin), member 14 [Source:ZFIN;Acc:ZDB-GENE-050506-148]	serpinb14
ENSDARG00000052348	1363.96	0.709503	0.132019	5.37424	7.69052e-08	1.06805e-05	SWI/SNF related, matrix associated, actin dependent regulator of chromatin, subfamily a, member 5 [Source:ZFIN;Acc:ZDB-GENE-021125-1]	smarca5
ENSDARG00000042876	476.737	0.710808	0.126281	5.62877	1.81494e-08	3.06767e-06	ABRA C-terminal like [Source:NCBI gene;Acc:336650]	abracl
ENSDARG00000070214	372.071	0.710981	0.225717	3.14987	0.00163343	0.0242281	solute carrier family 41 member 1 [Source:ZFIN;Acc:ZDB-GENE-030131-4700]	slc41a1
ENSDARG00000042708	5629.1	0.711577	0.144116	4.93751	7.91258e-07	7.31042e-05	tubulin, alpha 8 like [Source:ZFIN;Acc:ZDB-GENE-030131-9167]	tuba8l
ENSDARG00000070787	7382.84	0.713072	0.111065	6.42029	1.36014e-10	4.42633e-08	junction plakoglobin a [Source:ZFIN;Acc:ZDB-GENE-991207-22]	jupa
ENSDARG00000094077	252.487	0.714457	0.222597	3.20965	0.00132897	0.0208617	si:dkey-21e2.16 [Source:ZFIN;Acc:ZDB-GENE-050208-698]	si:dkey-21e2.16
ENSDARG00000092467	5714.95	0.718089	0.0932848	7.69782	1.38412e-14	1.07783e-11	si:ch73-46j18.5 [Source:ZFIN;Acc:ZDB-GENE-030131-7892]	si:ch73-46j18.5
ENSDARG00000009637	21264.1	0.720028	0.102796	7.00446	2.47935e-12	1.20133e-09	recoverin 3 [Source:ZFIN;Acc:ZDB-GENE-040426-1661]	rcvrn3
ENSDARG00000092719	176.458	0.720076	0.251051	2.86825	0.00412748	0.0457527		AL954655.2
ENSDARG00000074390	2764.54	0.720923	0.213963	3.36938	0.000753371	0.0139759	transmembrane protein 176l.4 [Source:ZFIN;Acc:ZDB-GENE-030131-3532]	tmem176l.4
ENSDARG00000001014	6906.63	0.721338	0.150547	4.79143	1.65596e-06	0.00012954	myosin, heavy chain 9b, non-muscle [Source:ZFIN;Acc:ZDB-GENE-030131-998]	myh9b
ENSDARG00000071586	4518.74	0.722771	0.147279	4.9075	9.22438e-07	8.12297e-05	transforming growth factor, beta-induced [Source:ZFIN;Acc:ZDB-GENE-030131-73]	tgfbi
ENSDARG00000037748	842.579	0.722825	0.125927	5.74003	9.46613e-09	1.74915e-06	solute carrier family 43 member 1b [Source:ZFIN;Acc:ZDB-GENE-070209-173]	slc43a1b
ENSDARG00000056028	257.007	0.724083	0.213722	3.38797	0.000704108	0.0133499	solute carrier family 22 member 7a [Source:ZFIN;Acc:ZDB-GENE-050506-52]	slc22a7a
ENSDARG00000105039	245.635	0.724403	0.194065	3.73279	0.000189369	0.00521993	phosphorylase kinase, alpha 1b (muscle) [Source:ZFIN;Acc:ZDB-GENE-091204-81]	phka1b
ENSDARG00000063435	490.665	0.725016	0.238769	3.03647	0.00239369	0.0312901	transient receptor potential cation channel, subfamily M, member 4b, transient receptor potential cation channel, subfamily M, member 4b, tandem duplicate 2 [Source:ZFIN;Acc:ZDB-GENE-061214-2]	trpm4b.2
ENSDARG00000004763	218.786	0.726492	0.245235	2.96244	0.00305216	0.0369959	HERV-H LTR-associating 2a, tandem duplicate 2 [Source:ZFIN;Acc:ZDB-GENE-091204-324]	hhla2a.2
ENSDARG00000099555	3554.39	0.728047	0.159865	4.55414	5.26015e-06	0.000330236	forkhead box O1 a [Source:NCBI gene;Acc:768121]	foxo1a
ENSDARG00000014577	2750.08	0.728882	0.126514	5.76129	8.34754e-09	1.6107e-06	rhophilin, Rho GTPase binding protein 2 [Source:NCBI gene;Acc:321330]	rhpn2
ENSDARG00000034643	419.3	0.73065	0.138132	5.28951	1.22647e-07	1.55476e-05	four and a half LIM domains 3a [Source:ZFIN;Acc:ZDB-GENE-030131-4741]	fhl3a
ENSDARG00000030604	797.156	0.731592	0.172486	4.24147	2.22061e-05	0.00103237	phosphorylase kinase, gamma 1a (muscle) [Source:ZFIN;Acc:ZDB-GENE-061103-385]	phkg1a
ENSDARG00000012593	6144.33	0.731653	0.168919	4.33137	1.48182e-05	0.00076563	procollagen, type V, alpha 1 [Source:ZFIN;Acc:ZDB-GENE-041105-6]	col5a1
ENSDARG00000030417	923.724	0.731994	0.208903	3.50398	0.000458356	0.00980764	polycystic kidney disease 1a [Source:ZFIN;Acc:ZDB-GENE-100707-1]	pkd1a
ENSDARG00000035809	24161	0.732151	0.187016	3.91491	9.04369e-05	0.00300592	collagen, type I, alpha 1b [Source:ZFIN;Acc:ZDB-GENE-030131-4400]	col1a1b
ENSDARG00000020007	17100.7	0.73271	0.188339	3.89037	0.000100092	0.00325914	collagen, type I, alpha 2 [Source:ZFIN;Acc:ZDB-GENE-030131-8415]	col1a2
ENSDARG00000012881	516.808	0.732806	0.159878	4.58352	4.57222e-06	0.000297085	solute carrier family 4 member 1a (Diego blood group) [Source:ZFIN;Acc:ZDB-GENE-010525-1]	slc4a1a
ENSDARG00000103917	716.426	0.737137	0.226927	3.24834	0.0011608	0.0189022	zinc finger protein 185 with LIM domain [Source:ZFIN;Acc:ZDB-GENE-061103-355]	znf185
ENSDARG00000036060	208.775	0.737387	0.207726	3.54981	0.000385514	0.00866572	exosome component 6 [Source:NCBI gene;Acc:326786]	exosc6
ENSDARG00000024204	570.463	0.737696	0.150149	4.91309	8.96522e-07	7.94624e-05	minichromosome maintenance complex component 3 [Source:ZFIN;Acc:ZDB-GENE-020419-4]	mcm3
ENSDARG00000057683	524.924	0.73909	0.12911	5.72451	1.0373e-08	1.88421e-06	minichromosome maintenance complex component 6 [Source:ZFIN;Acc:ZDB-GENE-030909-6]	mcm6
ENSDARG00000002732	165.031	0.739213	0.235334	3.14112	0.00168301	0.0247541	spondin 2b, extracellular matrix protein [Source:ZFIN;Acc:ZDB-GENE-990415-161]	spon2b
ENSDARG00000087190	123.069	0.739248	0.242864	3.04387	0.00233554	0.0308766	si:ch73-105b23.6 [Source:ZFIN;Acc:ZDB-GENE-081107-42]	si:ch73-105b23.6
ENSDARG00000010317	97.2334	0.740801	0.260838	2.84007	0.0045103	0.0486363	G protein-coupled receptor 183a [Source:NCBI gene;Acc:556770]	gpr183a
ENSDARG00000016541	138.805	0.742729	0.209576	3.54396	0.000394163	0.00881471	SAM and SH3 domain containing 3 [Source:ZFIN;Acc:ZDB-GENE-130411-1]	sash3
ENSDARG00000027582	1132.29	0.744955	0.161218	4.62081	3.82246e-06	0.000256446	angiopoietin-like 7 [Source:ZFIN;Acc:ZDB-GENE-041010-175]	angptl7
ENSDARG00000013415	1345.29	0.74514	0.0982656	7.58292	3.37862e-14	2.29962e-11	lamin A [Source:ZFIN;Acc:ZDB-GENE-020424-3]	lmna
ENSDARG00000033170	1052.6	0.745321	0.174774	4.26449	2.00362e-05	0.000970823	sulfotransferase family 2, cytosolic sulfotransferase 1 [Source:ZFIN;Acc:ZDB-GENE-030219-114]	sult2st1
ENSDARG00000057121	2057.85	0.746171	0.219406	3.40087	0.000671728	0.0129209	complement component 7b [Source:ZFIN;Acc:ZDB-GENE-021120-1]	c7b
ENSDARG00000045946	2573.8	0.74797	0.145738	5.1323	2.86219e-07	3.20036e-05	SEC24 homolog D, COPII coat complex component [Source:ZFIN;Acc:ZDB-GENE-070117-2501]	sec24d
ENSDARG00000028173	1901.84	0.748856	0.0963136	7.77518	7.53401e-15	7.46689e-12	solute carrier family 4 member 2a [Source:ZFIN;Acc:ZDB-GENE-051101-2]	slc4a2a
ENSDARG00000062864	419.639	0.751225	0.166271	4.51809	6.24012e-06	0.000383266	glycerol kinase 5 [Source:NCBI gene;Acc:777765]	gk5
ENSDARG00000079651	2004.9	0.751509	0.127054	5.91488	3.32126e-09	6.96315e-07	si:ch1073-174d20.2 [Source:ZFIN;Acc:ZDB-GENE-121214-51]	si:ch1073-174d20.2
ENSDARG00000103826	1443.38	0.751672	0.140461	5.35148	8.7237e-08	1.16694e-05	glucose-6-phosphate isomerase b [Source:ZFIN;Acc:ZDB-GENE-020513-3]	gpib
ENSDARG00000061196	407.158	0.753796	0.230676	3.26778	0.00108396	0.0181287	elastin microfibril interfacer 2a [Source:ZFIN;Acc:ZDB-GENE-060503-247]	emilin2a
ENSDARG00000087093	2323.47	0.754885	0.174333	4.33014	1.49011e-05	0.000768095	si:ch211-157c3.4 [Source:ZFIN;Acc:ZDB-GENE-030131-8454]	si:ch211-157c3.4
ENSDARG00000077620	259.121	0.755765	0.199212	3.79377	0.000148378	0.0043838	cell division cycle associated 7a [Source:ZFIN;Acc:ZDB-GENE-050417-29]	cdca7a
ENSDARG00000060235	548.934	0.756805	0.178597	4.2375	2.26023e-05	0.00104476	macrophage stimulating 1 receptor a [Source:ZFIN;Acc:ZDB-GENE-071218-2]	mst1ra
ENSDARG00000056141	5569.66	0.758288	0.174268	4.35128	1.35345e-05	0.000714544	coenzyme Q10B [Source:NCBI gene;Acc:550442]	coq10b
ENSDARG00000020711	221.981	0.75843	0.201742	3.7594	0.000170322	0.00482185	ribonucleotide reductase regulatory subunit M2 [Source:NCBI gene;Acc:100330864]	rrm2
ENSDARG00000102595	247.984	0.763063	0.22438	3.40075	0.000672	0.0129209	si:dkey-250k10.1 [Source:ZFIN;Acc:ZDB-GENE-081103-24]	si:dkey-250k10.1
ENSDARG00000075851	492.529	0.764015	0.144122	5.30116	1.1507e-07	1.4846e-05	OAF homolog a (Drosophila) [Source:ZFIN;Acc:ZDB-GENE-090917-1]	oafa
ENSDARG00000099558	1226.79	0.764693	0.215894	3.54198	0.000397128	0.0088499	NPC1-like 1 [Source:NCBI gene;Acc:100616532]	NPC1L1
ENSDARG00000104716	350.003	0.764712	0.206146	3.70957	0.00020761	0.00558166	zgc:91849 [Source:ZFIN;Acc:ZDB-GENE-040718-438]	zgc:91849
ENSDARG00000031044	3713.11	0.765573	0.152683	5.01412	5.3276e-07	5.37792e-05	lipase, endothelial [Source:ZFIN;Acc:ZDB-GENE-040426-699]	lipg
ENSDARG00000096046	190.882	0.767552	0.214539	3.57769	0.000346646	0.00807507		BX649307.1
ENSDARG00000008805	197.669	0.768459	0.171347	4.48482	7.2977e-06	0.000428892	origin recognition complex, subunit 3 [Source:ZFIN;Acc:ZDB-GENE-030131-6247]	orc3
ENSDARG00000104836	3550.17	0.769301	0.201347	3.82078	0.00013303	0.00405639	myomesin 1b [Source:ZFIN;Acc:ZDB-GENE-080416-2]	myom1b
ENSDARG00000036082	148.917	0.769576	0.236575	3.25299	0.00114196	0.0187333	tryptophan hydroxylase 1b [Source:ZFIN;Acc:ZDB-GENE-030805-6]	tph1b
ENSDARG00000102087	194.154	0.770977	0.191693	4.02194	5.77202e-05	0.00216615	POP1 homolog, ribonuclease P/MRP subunit [Source:ZFIN;Acc:ZDB-GENE-120911-1]	pop1
ENSDARG00000040649	774.854	0.771083	0.132683	5.81147	6.19273e-09	1.26193e-06	prickle homolog 1a [Source:ZFIN;Acc:ZDB-GENE-030724-5]	prickle1a
ENSDARG00000103333	975.579	0.771151	0.135245	5.70189	1.18487e-08	2.10039e-06	BAR/IMD domain containing adaptor protein 2b [Source:ZFIN;Acc:ZDB-GENE-100812-7]	baiap2b
ENSDARG00000056134	123.87	0.7719	0.222443	3.47011	0.000520251	0.010742	C1q and TNF related 5 [Source:ZFIN;Acc:ZDB-GENE-050706-101]	c1qtnf5
ENSDARG00000104110	1917.94	0.772973	0.187347	4.12589	3.69299e-05	0.00153088	collagen, type IV, alpha 2 [Source:ZFIN;Acc:ZDB-GENE-070725-3]	col4a2
ENSDARG00000006677	159.98	0.77434	0.209973	3.68781	0.00022619	0.00594916	receptor (TNFRSF)-interacting serine-threonine kinase 1, like [Source:ZFIN;Acc:ZDB-GENE-070705-132]	ripk1l
ENSDARG00000077217	503.876	0.775025	0.195049	3.97348	7.08296e-05	0.00251117	zgc:162184 [Source:ZFIN;Acc:ZDB-GENE-070424-83]	zgc:162184
ENSDARG00000067549	103.197	0.775303	0.210691	3.67981	0.000233407	0.0060658	ADAM metallopeptidase with thrombospondin type 1 motif, 12 [Source:ZFIN;Acc:ZDB-GENE-070705-471]	adamts12
ENSDARG00000025089	174.734	0.776596	0.179889	4.31708	1.58104e-05	0.000802722	lysyl oxidase-like 4 [Source:ZFIN;Acc:ZDB-GENE-080722-19]	loxl4
ENSDARG00000010472	5202.76	0.778009	0.123518	6.29877	3.00026e-10	8.84023e-08	ATPase Na+/K+ transporting subunit alpha 2 [Source:ZFIN;Acc:ZDB-GENE-001212-6]	atp1a2a
ENSDARG00000031678	7288.78	0.778729	0.144242	5.39878	6.70956e-08	9.4384e-06	collagen, type V, alpha 2a [Source:ZFIN;Acc:ZDB-GENE-030616-13]	col5a2a
ENSDARG00000014386	799.752	0.781187	0.15745	4.96148	6.99576e-07	6.66094e-05	UDP-N-acetyl-alpha-D-galactosamine:polypeptide N-acetylgalactosaminyltransferase 6 (GalNAc-T6) [Source:ZFIN;Acc:ZDB-GENE-040426-2272]	galnt6
ENSDARG00000017010	241.952	0.782849	0.210668	3.71603	0.000202381	0.00551311	secretory carrier membrane protein 2, like [Source:ZFIN;Acc:ZDB-GENE-030131-6432]	scamp2l
ENSDARG00000100826	21497.9	0.78356	0.169127	4.63297	3.60458e-06	0.000243326	hypoxia inducible factor 1 subunit alpha, like [Source:ZFIN;Acc:ZDB-GENE-040426-1315]	hif1al
ENSDARG00000038248	256.582	0.783577	0.230617	3.39774	0.000679443	0.0129952	gamma-glutamylamine cyclotransferase, tandem duplicate 2 [Source:NCBI gene;Acc:447805]	ggact.2
ENSDARG00000096717	689.087	0.785352	0.184255	4.26231	2.02323e-05	0.000978148	uncharacterized LOC110438942 [Source:NCBI gene;Acc:110438942]	AL732488.2
ENSDARG00000014047	2735.49	0.785373	0.162678	4.82778	1.38063e-06	0.000113597	claudin 7b [Source:NCBI gene;Acc:60635]	cldn7b
ENSDARG00000020085	282.511	0.787061	0.136718	5.75684	8.57024e-09	1.62492e-06	solute carrier family 33 member 1 [Source:ZFIN;Acc:ZDB-GENE-040426-1241]	slc33a1
ENSDARG00000051861	7811.48	0.788011	0.167021	4.71802	2.38151e-06	0.000173008	plakophilin 3a [Source:ZFIN;Acc:ZDB-GENE-060512-114]	pkp3a
ENSDARG00000077778	401.954	0.788674	0.175588	4.49161	7.0688e-06	0.000419968	ADAM metallopeptidase with thrombospondin type 1 motif, 9 [Source:ZFIN;Acc:ZDB-GENE-070814-6]	adamts9
ENSDARG00000059035	11151	0.79096	0.104426	7.57434	3.60971e-14	2.29962e-11	P450 (cytochrome) oxidoreductase b [Source:ZFIN;Acc:ZDB-GENE-030131-5767]	porb
ENSDARG00000075707	783.866	0.79147	0.179014	4.42128	9.81159e-06	0.000549953	nidogen 2a (osteonidogen) [Source:ZFIN;Acc:ZDB-GENE-030827-2]	nid2a
ENSDARG00000036722	342.872	0.79323	0.232667	3.40929	0.000651311	0.0126521	solute carrier family 9 member A3, tandem duplicate 2 [Source:ZFIN;Acc:ZDB-GENE-060503-640]	slc9a3.2
ENSDARG00000063539	333.68	0.793629	0.153346	5.17541	2.27408e-07	2.65155e-05	solute carrier family 25 member 15a [Source:ZFIN;Acc:ZDB-GENE-070112-1072]	slc25a15a
ENSDARG00000079119	1233.11	0.795038	0.251374	3.16277	0.00156274	0.0234993	si:ch211-229d2.5 [Source:ZFIN;Acc:ZDB-GENE-121214-200]	si:ch211-229d2.5
ENSDARG00000012610	1374.34	0.795506	0.1305	6.09586	1.08852e-09	2.63713e-07	S-antigen; retina and pineal gland (arrestin) a [Source:ZFIN;Acc:ZDB-GENE-040426-1538]	saga
ENSDARG00000009942	223.496	0.795536	0.18452	4.31138	1.6224e-05	0.000816972	cell division cycle 6 homolog (S. cerevisiae) [Source:ZFIN;Acc:ZDB-GENE-050506-131]	cdc6
ENSDARG00000099677	153.011	0.795883	0.221731	3.58941	0.000331432	0.00783804	BMP and activin membrane-bound inhibitor homolog (Xenopus laevis) b [Source:ZFIN;Acc:ZDB-GENE-040704-30]	bambib
ENSDARG00000104687	2510.66	0.796076	0.1657	4.80431	1.55285e-06	0.000124462	solute carrier family 16 member 9b [Source:ZFIN;Acc:ZDB-GENE-040801-69]	slc16a9b
ENSDARG00000029695	1075.79	0.796853	0.226176	3.52316	0.000426432	0.0093259	phosphoglycolate phosphatase [Source:ZFIN;Acc:ZDB-GENE-030131-6240]	pgp
ENSDARG00000042988	8297.39	0.798011	0.10296	7.75071	9.1382e-15	8.30205e-12	solute carrier family 24 member 2 [Source:ZFIN;Acc:ZDB-GENE-060825-277]	slc24a2
ENSDARG00000087625	155.755	0.798337	0.259699	3.07409	0.00211147	0.0289358	si:ch211-173a9.6 [Source:ZFIN;Acc:ZDB-GENE-030131-4623]	si:ch211-173a9.6
ENSDARG00000046091	352.104	0.800775	0.211367	3.78856	0.000151525	0.00443688	si:ch211-283g2.1 [Source:ZFIN;Acc:ZDB-GENE-060531-57]	si:ch211-283g2.1
ENSDARG00000054610	469.477	0.800838	0.196555	4.07436	4.61409e-05	0.00181271	coronin, actin binding protein, 1A [Source:ZFIN;Acc:ZDB-GENE-030131-9512]	coro1a
ENSDARG00000015998	92.7746	0.801632	0.244765	3.27511	0.0010562	0.0177971	WD repeat and HMG-box DNA binding protein 1 [Source:ZFIN;Acc:ZDB-GENE-030131-1665]	wdhd1
ENSDARG00000045958	750.29	0.803697	0.181729	4.42251	9.756e-06	0.000548247	EGF-like-domain, multiple 6 [Source:ZFIN;Acc:ZDB-GENE-040718-157]	egfl6
ENSDARG00000014761	86.108	0.805504	0.254004	3.17122	0.001518	0.0229851	major facilitator superfamily domain containing 6-like [Source:NCBI gene;Acc:445192]	mfsd6l
ENSDARG00000009266	251.712	0.808076	0.206187	3.91915	8.88616e-05	0.00297407	UEV and lactate/malate dehyrogenase domains [Source:NCBI gene;Acc:445225]	uevld
ENSDARG00000070427	591.743	0.808165	0.231799	3.4865	0.000489394	0.0103299	S100 calcium binding protein V1 [Source:ZFIN;Acc:ZDB-GENE-080407-1]	s100v1
ENSDARG00000029075	7363.48	0.810017	0.193011	4.19675	2.70777e-05	0.0012049	6-phosphofructo-2-kinase/fructose-2,6-biphosphatase 4b [Source:ZFIN;Acc:ZDB-GENE-031031-4]	pfkfb4b
ENSDARG00000076192	1443.43	0.8116	0.130151	6.23582	4.49406e-10	1.22486e-07	ankyrin repeat domain 1b (cardiac muscle) [Source:ZFIN;Acc:ZDB-GENE-070820-13]	ankrd1b
ENSDARG00000038672	168.61	0.812675	0.249594	3.25599	0.00112999	0.018623	transcription factor 7 [Source:ZFIN;Acc:ZDB-GENE-050222-4]	tcf7
ENSDARG00000058799	297.229	0.812878	0.216595	3.75298	0.000174742	0.00489098	myosin binding protein Ha [Source:ZFIN;Acc:ZDB-GENE-040426-1531]	mybpha
ENSDARG00000007418	331.193	0.813962	0.19304	4.21654	2.48082e-05	0.00112224	charged multivesicular body protein 4C [Source:ZFIN;Acc:ZDB-GENE-050417-389]	chmp4c
ENSDARG00000007709	297.888	0.814869	0.171954	4.73887	2.14912e-06	0.00015993	ADAM metallopeptidase with thrombospondin type 1 motif, 8a [Source:ZFIN;Acc:ZDB-GENE-060526-202]	adamts8a
ENSDARG00000101169	307.738	0.815226	0.195173	4.17693	2.95464e-05	0.00129363	GRB2 related adaptor protein 2b [Source:ZFIN;Acc:ZDB-GENE-040426-1485]	grap2b
ENSDARG00000061796	974.862	0.816446	0.115929	7.04263	1.88639e-12	9.34793e-10	RAS guanyl releasing protein 4 [Source:ZFIN;Acc:ZDB-GENE-050419-110]	rasgrp4
ENSDARG00000053133	385.046	0.817017	0.210593	3.8796	0.00010463	0.00335493	UDP-GlcNAc:betaGal beta-1,3-N-acetylglucosaminyltransferase 7, like [Source:ZFIN;Acc:ZDB-GENE-040718-143]	b3gnt7l
ENSDARG00000098620	261.69	0.818245	0.267991	3.05326	0.00226371	0.0303182	si:ch211-188p14.2 [Source:ZFIN;Acc:ZDB-GENE-121214-329]	si:ch211-188p14.2
ENSDARG00000025403	902.349	0.819278	0.210086	3.89972	9.63044e-05	0.00316655	finTRIM family, member 83 [Source:ZFIN;Acc:ZDB-GENE-031002-11]	ftr83
ENSDARG00000019601	2402.96	0.819925	0.205361	3.99261	6.5351e-05	0.0023709	collagen, type XII, alpha 1b [Source:ZFIN;Acc:ZDB-GENE-120215-116]	col12a1b
ENSDARG00000030844	1171.93	0.822036	0.143144	5.74271	9.31723e-09	1.73933e-06	Kruppel-like factor 11a [Source:ZFIN;Acc:ZDB-GENE-030131-3568]	klf11a
ENSDARG00000026165	5877.92	0.823369	0.15311	5.37762	7.54763e-08	1.05493e-05	collagen, type XI, alpha 1a [Source:ZFIN;Acc:ZDB-GENE-070209-167]	col11a1a
ENSDARG00000055290	355.901	0.82575	0.208145	3.96719	7.27237e-05	0.00256996	macrophage expressed 1, tandem duplicate 1 [Source:ZFIN;Acc:ZDB-GENE-030131-7347]	mpeg1.1
ENSDARG00000080006	171.595	0.825993	0.264182	3.12661	0.00176836	0.0256877	transmembrane protein 41B [Source:NCBI gene;Acc:561208]	tmem41b
ENSDARG00000097006	501.614	0.828208	0.185633	4.46153	8.13764e-06	0.000468161		CR854839.1
ENSDARG00000005942	53.8949	0.828837	0.273914	3.0259	0.00247893	0.0320205	vomeronasal 2, receptor 1 [Source:ZFIN;Acc:ZDB-GENE-050419-65]	vmn2r1
ENSDARG00000021787	4472.27	0.833381	0.221092	3.76938	0.000163652	0.00467055	ATP-binding cassette, sub-family B (MDR/TAP), member 5 [Source:ZFIN;Acc:ZDB-GENE-030131-6414]	abcb5
ENSDARG00000045580	774.245	0.839235	0.191192	4.38948	1.13621e-05	0.000622459	lumican [Source:ZFIN;Acc:ZDB-GENE-040625-24]	lum
ENSDARG00000038643	359.963	0.839269	0.184165	4.55716	5.18508e-06	0.000328649	aminolevulinate, delta-, synthase 2 [Source:NCBI gene;Acc:64607]	alas2
ENSDARG00000019808	1076.95	0.839779	0.245204	3.42482	0.000615198	0.0121943	envoplakin a [Source:ZFIN;Acc:ZDB-GENE-030829-19]	evpla
ENSDARG00000020084	582.792	0.84004	0.277392	3.02835	0.00245889	0.031856	thyroglobulin [Source:ZFIN;Acc:ZDB-GENE-030519-1]	tg
ENSDARG00000018399	970.25	0.840711	0.130305	6.45188	1.10472e-10	3.76364e-08	ribosomal protein S6 kinase b, polypeptide 1a [Source:ZFIN;Acc:ZDB-GENE-091113-52]	rps6kb1a
ENSDARG00000078322	7184.06	0.841566	0.164051	5.12991	2.89885e-07	3.22482e-05	collagen, type XII, alpha 1a [Source:ZFIN;Acc:ZDB-GENE-090728-1]	col12a1a
ENSDARG00000034503	22714.5	0.842231	0.141587	5.94852	2.70581e-09	5.89974e-07	period circadian clock 2 [Source:ZFIN;Acc:ZDB-GENE-011220-2]	per2
ENSDARG00000071048	58.5956	0.843471	0.264222	3.19229	0.00141151	0.0217414	cellular communication network factor 6 [Source:ZFIN;Acc:ZDB-GENE-041001-86]	ccn6
ENSDARG00000004018	227.18	0.843856	0.172323	4.89694	9.73396e-07	8.45575e-05	si:ch211-236h17.3 [Source:ZFIN;Acc:ZDB-GENE-030131-738]	CHST13
ENSDARG00000098308	282.023	0.844798	0.184381	4.5818	4.60984e-06	0.000297375	leucine rich repeat containing G protein-coupled receptor 6 [Source:NCBI gene;Acc:100330212]	CR936540.1
ENSDARG00000087873	290.848	0.845672	0.173661	4.86967	1.11783e-06	9.59572e-05	2-epi-5-epi-valiolone synthase [Source:ZFIN;Acc:ZDB-GENE-131121-365]	eevs
ENSDARG00000056367	184.391	0.846306	0.229122	3.69369	0.000221028	0.00584156	MPV17 mitochondrial membrane protein-like 2 [Source:NCBI gene;Acc:436840]	mpv17l2
ENSDARG00000089050	389.097	0.846376	0.273253	3.09741	0.00195218	0.0275326	CUB and zona pellucida-like domains 1, tandem duplicate 1 [Source:ZFIN;Acc:ZDB-GENE-131122-16]	cuzd1.1
ENSDARG00000009401	740.683	0.84676	0.17199	4.92332	8.50901e-07	7.64149e-05	versican b [Source:ZFIN;Acc:ZDB-GENE-030131-2185]	vcanb
ENSDARG00000043442	512.036	0.848492	0.223338	3.79914	0.000145201	0.00431918	zgc:153665 [Source:ZFIN;Acc:ZDB-GENE-061027-365]	zgc:153665
ENSDARG00000073761	359.852	0.851851	0.195469	4.35798	1.31268e-05	0.000702872	myosin XIX [Source:ZFIN;Acc:ZDB-GENE-140106-116]	myo19
ENSDARG00000076230	668.695	0.852084	0.191983	4.43832	9.06624e-06	0.000516137	ATPase phospholipid transporting 10B [Source:ZFIN;Acc:ZDB-GENE-130530-796]	atp10b
ENSDARG00000044039	174.467	0.852391	0.264515	3.22247	0.00127093	0.020183	syntaxin 11a [Source:ZFIN;Acc:ZDB-GENE-040426-2564]	stx11a
ENSDARG00000060609	879.378	0.853229	0.155464	5.48828	4.05877e-08	6.32124e-06	CD109 molecule [Source:ZFIN;Acc:ZDB-GENE-120215-253]	cd109
ENSDARG00000068275	987.412	0.853975	0.19033	4.48682	7.22938e-06	0.000428341	pentraxin 3, long a [Source:ZFIN;Acc:ZDB-GENE-030131-8720]	ptx3a
ENSDARG00000041960	236.541	0.856391	0.231407	3.70081	0.000214916	0.00571468	si:ch211-173a9.6 [Source:ZFIN;Acc:ZDB-GENE-030131-4623]	si:ch211-173a9.6
ENSDARG00000057751	102.685	0.856784	0.21025	4.07508	4.59994e-05	0.00181042	zinc finger and BTB domain containing 47a [Source:ZFIN;Acc:ZDB-GENE-081104-121]	zbtb47a
ENSDARG00000060023	85.4662	0.857283	0.259491	3.30371	0.000954134	0.0165266	non-SMC condensin II complex, subunit G2 [Source:ZFIN;Acc:ZDB-GENE-070410-100]	ncapg2
ENSDARG00000010752	1816.32	0.857882	0.145802	5.8839	4.00709e-09	8.24251e-07	acyl-CoA synthetase long chain family member 4b [Source:ZFIN;Acc:ZDB-GENE-030131-6493]	acsl4b
ENSDARG00000069093	10692.8	0.860985	0.170672	5.04467	4.54297e-07	4.69454e-05	collagen, type II, alpha 1a [Source:ZFIN;Acc:ZDB-GENE-980526-192]	col2a1a
ENSDARG00000038668	95.1782	0.861813	0.248201	3.47225	0.000516124	0.0106872	guanylate binding protein 1 [Source:ZFIN;Acc:ZDB-GENE-040718-32]	gbp1
ENSDARG00000038785	1991.08	0.862229	0.207973	4.14588	3.38516e-05	0.00143269	ATP-binding cassette, sub-family F (GCN20), member 2a [Source:ZFIN;Acc:ZDB-GENE-030131-8714]	abcf2a
ENSDARG00000104267	5996.41	0.864181	0.17639	4.89926	9.61975e-07	8.38996e-05	periostin, osteoblast specific factor b [Source:ZFIN;Acc:ZDB-GENE-030131-9120]	postnb
ENSDARG00000005485	275.831	0.865026	0.264186	3.2743	0.00105923	0.0178206	upper zone of growth plate and cartilage matrix associated b [Source:NCBI gene;Acc:405870]	ucmab
ENSDARG00000090882	106.978	0.869649	0.304731	2.85382	0.00431964	0.0473055	si:rp71-36a1.5 [Source:ZFIN;Acc:ZDB-GENE-091204-428]	si:rp71-36a1.5
ENSDARG00000055632	1074.58	0.87118	0.11317	7.698	1.38215e-14	1.07783e-11	smoothelin, like [Source:ZFIN;Acc:ZDB-GENE-040212-1]	smtnl
ENSDARG00000058953	2302.55	0.871623	0.126586	6.88564	5.75266e-12	2.45943e-09	ATP-binding cassette, sub-family C (CFTR/MRP), member 4 [Source:ZFIN;Acc:ZDB-GENE-030616-511]	abcc4
ENSDARG00000052109	307.346	0.875288	0.219591	3.98599	6.71997e-05	0.00241629	zgc:114041 [Source:ZFIN;Acc:ZDB-GENE-050706-122]	zgc:114041
ENSDARG00000034181	442.347	0.876351	0.185293	4.72955	2.25019e-06	0.000165754	estrogen receptor 2b [Source:ZFIN;Acc:ZDB-GENE-030116-1]	esr2b
ENSDARG00000022309	4714.97	0.877099	0.113647	7.71775	1.18397e-14	9.92892e-12	desmoplakin a [Source:ZFIN;Acc:ZDB-GENE-030131-2743]	dspa
ENSDARG00000093628	182.727	0.877314	0.20781	4.22171	2.42455e-05	0.00109906	S100 calcium binding protein A11 [Source:ZFIN;Acc:ZDB-GENE-070717-5]	s100a11
ENSDARG00000076472	225.197	0.877617	0.282977	3.10137	0.00192625	0.027255	ovo-like zinc finger 1a [Source:ZFIN;Acc:ZDB-GENE-031010-37]	ovol1a
ENSDARG00000062970	656.001	0.878334	0.104529	8.40282	4.35873e-17	6.78841e-14	niban apoptosis regulator 2a [Source:ZFIN;Acc:ZDB-GENE-070112-1222]	niban2a
ENSDARG00000012341	954.006	0.879728	0.21205	4.14868	3.34398e-05	0.00141852	calpain 9 [Source:ZFIN;Acc:ZDB-GENE-010724-2]	capn9
ENSDARG00000105274	6161.44	0.87999	0.229857	3.82843	0.000128965	0.00396609		CABZ01074130.1
ENSDARG00000113329	85.7259	0.881237	0.287295	3.06735	0.00215962	0.0293935	C3a anaphylatoxin chemotactic receptor-like [Source:NCBI gene;Acc:101885604]	CU571081.1
ENSDARG00000088595	206.451	0.881578	0.237695	3.70887	0.000208188	0.00559031	cysteine-rich secretory protein LCCL domain containing 2 [Source:ZFIN;Acc:ZDB-GENE-130131-1]	crispld2
ENSDARG00000010758	322.238	0.881704	0.278611	3.16464	0.00155272	0.0233809	calpain 12 [Source:ZFIN;Acc:ZDB-GENE-050419-245]	capn12
ENSDARG00000115405	869.285	0.882794	0.243043	3.63225	0.000280961	0.00697732	hemoglobin beta embryonic-1.2 [Source:ZFIN;Acc:ZDB-GENE-090501-3]	hbbe1.2
ENSDARG00000062049	406.068	0.884443	0.185573	4.76601	1.87908e-06	0.000143257	Rho GTPase activating protein 45b [Source:ZFIN;Acc:ZDB-GENE-071213-2]	arhgap45b
ENSDARG00000092788	381.299	0.885149	0.194936	4.54072	5.60618e-06	0.000348254	si:dkey-21e2.15 [Source:ZFIN;Acc:ZDB-GENE-050208-780]	si:dkey-21e2.15
ENSDARG00000036066	71.4976	0.885291	0.25625	3.4548	0.000550704	0.0112011	si:dkey-78a14.4 [Source:ZFIN;Acc:ZDB-GENE-110408-8]	si:dkey-78a14.4
ENSDARG00000060340	127.768	0.886011	0.282899	3.1319	0.0017368	0.0253475	si:dkey-157l19.2 [Source:ZFIN;Acc:ZDB-GENE-090313-190]	si:dkey-157l19.2
ENSDARG00000052658	374.906	0.88644	0.149313	5.93679	2.90648e-09	6.27455e-07	PTC7 protein phosphatase homolog b [Source:ZFIN;Acc:ZDB-GENE-081105-111]	pptc7b
ENSDARG00000002231	182.41	0.888067	0.256716	3.45933	0.000541515	0.0111179	phospholipid phosphatase 2a [Source:ZFIN;Acc:ZDB-GENE-140703-2]	plpp2a
ENSDARG00000099533	510.638	0.89386	0.240848	3.71131	0.000206192	0.00556412	zgc:113279 [Source:ZFIN;Acc:ZDB-GENE-050522-529]	zgc:113279
ENSDARG00000003259	254.951	0.89441	0.220659	4.05336	5.04863e-05	0.00194488	lysyl oxidase a [Source:ZFIN;Acc:ZDB-GENE-040426-2398]	loxa
ENSDARG00000103146	52.0509	0.896595	0.310342	2.88906	0.00386399	0.0437848	NLR family, CARD domain containing 3 [Source:ZFIN;Acc:ZDB-GENE-071119-1]	nlrc3
ENSDARG00000070480	461.622	0.899716	0.173443	5.18738	2.13273e-07	2.51363e-05	anterior gradient 2 [Source:NCBI gene;Acc:335616]	agr2
ENSDARG00000076839	283.109	0.901458	0.219	4.11624	3.85108e-05	0.00157454	finTRIM family, member 86 [Source:ZFIN;Acc:ZDB-GENE-060929-108]	ftr86
ENSDARG00000026771	972.772	0.902799	0.164908	5.47457	4.38571e-08	6.68713e-06	transmembrane protein 41ab [Source:NCBI gene;Acc:406356]	tmem41ab
ENSDARG00000036135	872.505	0.908091	0.130462	6.96058	3.38882e-12	1.53937e-09	butyrobetaine (gamma), 2-oxoglutarate dioxygenase (gamma-butyrobetaine hydroxylase) 1 [Source:ZFIN;Acc:ZDB-GENE-050417-218]	bbox1
ENSDARG00000104399	136.362	0.909714	0.274585	3.31305	0.000922853	0.0161752	tubulin polymerization promoting protein [Source:ZFIN;Acc:ZDB-GENE-101115-2]	tppp
ENSDARG00000025320	73.0415	0.911553	0.305642	2.98242	0.0028598	0.0352887	collagen, type XXI, alpha 1 [Source:ZFIN;Acc:ZDB-GENE-110607-3]	col21a1
ENSDARG00000055118	1756.32	0.912921	0.116258	7.85257	4.07591e-15	4.67742e-12	myosin regulatory light chain interacting protein b [Source:NCBI gene;Acc:565911]	mylipb
ENSDARG00000102267	159.956	0.92159	0.2832	3.25421	0.0011371	0.018712	zinc finger protein 750 [Source:NCBI gene;Acc:550483]	znf750
ENSDARG00000017741	3131.3	0.924921	0.123307	7.50099	6.33385e-14	3.8362e-11	GTPase activating protein (SH3 domain) binding protein 1 [Source:ZFIN;Acc:ZDB-GENE-030131-7452]	g3bp1
ENSDARG00000102178	499.061	0.926742	0.2038	4.5473	5.43374e-06	0.000339476	elastin microfibril interfacer 2b [Source:ZFIN;Acc:ZDB-GENE-080416-1]	emilin2b
ENSDARG00000042737	306.336	0.926799	0.304971	3.03897	0.00237386	0.0311993	solute carrier family 52 member 3 [Source:NCBI gene;Acc:678609]	slc52a3
ENSDARG00000102845	95.2001	0.929966	0.209045	4.44865	8.64123e-06	0.000493229	doublecortin-like kinase 2b [Source:ZFIN;Acc:ZDB-GENE-110411-1]	dclk2b
ENSDARG00000092115	10752.8	0.935976	0.169086	5.5355	3.10347e-08	5.01245e-06	eukaryotic translation initiation factor 4A1A [Source:ZFIN;Acc:ZDB-GENE-031030-2]	eif4a1a
ENSDARG00000001767	104.469	0.936348	0.244494	3.82974	0.000128277	0.00395609	solute carrier family 29 member 2 [Source:ZFIN;Acc:ZDB-GENE-050220-15]	slc29a2
ENSDARG00000003313	501.499	0.939624	0.205013	4.58325	4.57808e-06	0.000297085	eps8 like 1b [Source:ZFIN;Acc:ZDB-GENE-050506-143]	eps8l1b
ENSDARG00000079946	100.214	0.940547	0.262617	3.58143	0.000341714	0.00800293	squalene epoxidase a [Source:ZFIN;Acc:ZDB-GENE-071004-98]	sqlea
ENSDARG00000057323	110.81	0.941348	0.190397	4.94413	7.6483e-07	7.12665e-05	E2F transcription factor 8 [Source:NCBI gene;Acc:565952]	e2f8
ENSDARG00000095005	128.195	0.941822	0.219885	4.28324	1.84193e-05	0.000910691	si:dkey-21e2.10 [Source:ZFIN;Acc:ZDB-GENE-050208-778]	si:dkey-21e2.10
ENSDARG00000055561	632.912	0.944133	0.151235	6.24281	4.29789e-10	1.18622e-07	core 1 synthase, glycoprotein-N-acetylgalactosamine 3-beta-galactosyltransferase, 1b [Source:NCBI gene;Acc:337131]	c1galt1b
ENSDARG00000076844	100.867	0.94542	0.325624	2.90341	0.00369119	0.0424912	perilipin 6 [Source:ZFIN;Acc:ZDB-GENE-070410-23]	plin6
ENSDARG00000079808	50.7948	0.945528	0.332947	2.83988	0.00451308	0.0486422	si:ch73-208g10.1 [Source:ZFIN;Acc:ZDB-GENE-040108-6]	si:ch73-208g10.1
ENSDARG00000009014	3283.08	0.945674	0.173167	5.46106	4.73304e-08	7.146e-06	collagen, type XI, alpha 1b [Source:ZFIN;Acc:ZDB-GENE-070912-607]	col11a1b
ENSDARG00000016789	91.8296	0.948913	0.241486	3.92948	8.51314e-05	0.00288679	zgc:152891 [Source:ZFIN;Acc:ZDB-GENE-061013-229]	zgc:152891
ENSDARG00000101592	910.886	0.950744	0.152715	6.22561	4.7968e-10	1.26011e-07	collagen, type XXII, alpha 1 [Source:ZFIN;Acc:ZDB-GENE-090827-2]	col22a1
ENSDARG00000117266	147.412	0.952656	0.304033	3.13339	0.00172797	0.0252864		FO904966.1
ENSDARG00000076306	85.9592	0.952791	0.285018	3.34291	0.000829035	0.0149514	lysyl oxidase-like 3a [Source:NCBI gene;Acc:568839]	loxl3a
ENSDARG00000093546	106.013	0.953055	0.321503	2.96437	0.00303303	0.0368425	si:ch73-56d11.5 [Source:ZFIN;Acc:ZDB-GENE-161017-12]	si:ch73-56d11.5
ENSDARG00000039051	8008.5	0.95483	0.173483	5.50388	3.71529e-08	5.91301e-06	hedgehog acyltransferase like, a [Source:ZFIN;Acc:ZDB-GENE-040426-1865]	hhatla
ENSDARG00000045799	171.017	0.958339	0.253606	3.77884	0.000157558	0.00455737	aggrecan b [Source:ZFIN;Acc:ZDB-GENE-100422-16]	acanb
ENSDARG00000103311	268.058	0.96252	0.307476	3.13039	0.00174576	0.0254273	fibulin 1 [Source:NCBI gene;Acc:30240]	fbln1
ENSDARG00000117258	210.323	0.962541	0.250349	3.8448	0.000120651	0.00376887		FP236157.4
ENSDARG00000036864	2038.67	0.964816	0.195975	4.92315	8.51625e-07	7.64149e-05	solute carrier family 34 member 2b [Source:ZFIN;Acc:ZDB-GENE-030709-1]	slc34a2b
ENSDARG00000063572	9698.6	0.967392	0.131988	7.32941	2.31166e-13	1.2924e-10	p53 apoptosis effector related to pmp22 [Source:ZFIN;Acc:ZDB-GENE-050104-1]	perp
ENSDARG00000099954	4655.07	0.970124	0.154223	6.29041	3.16633e-10	9.20515e-08	pleckstrin homology domain containing, family M (with RUN domain) member 1 [Source:ZFIN;Acc:ZDB-GENE-030131-2752]	plekhm1
ENSDARG00000116804	304.187	0.971538	0.198837	4.88609	1.02856e-06	8.86429e-05		CABZ01037174.1
ENSDARG00000100788	199.692	0.973105	0.217868	4.46648	7.95158e-06	0.000461107	thyroid hormone receptor interactor 10b [Source:ZFIN;Acc:ZDB-GENE-040426-969]	trip10b
ENSDARG00000041433	10382.2	0.973306	0.150229	6.47882	9.24421e-11	3.19938e-08	si:dkey-7c18.24 [Source:ZFIN;Acc:ZDB-GENE-041014-63]	si:dkey-7c18.24
ENSDARG00000077573	380.597	0.976539	0.180615	5.40675	6.41786e-08	9.18389e-06	transmembrane serine protease 13b [Source:ZFIN;Acc:ZDB-GENE-090309-2]	tmprss13b
ENSDARG00000041294	134.498	0.980832	0.269849	3.63474	0.000278258	0.0069418	NADPH oxidase organizer 1a [Source:ZFIN;Acc:ZDB-GENE-030131-9700]	noxo1a
ENSDARG00000070331	925.116	0.9818	0.184505	5.32126	1.0305e-07	1.35356e-05	mucin 5.1, oligomeric mucus/gel-forming [Source:ZFIN;Acc:ZDB-GENE-120822-1]	muc5.1
ENSDARG00000044356	1330.57	0.984229	0.110826	8.88087	6.6338e-19	1.60715e-15	tumor protein p63 [Source:ZFIN;Acc:ZDB-GENE-030819-1]	tp63
ENSDARG00000102650	165.716	0.988409	0.247971	3.98598	6.72025e-05	0.00241629		BX248331.2
ENSDARG00000014340	245.171	0.991072	0.307874	3.21909	0.001286	0.0203631	RAB11a, member RAS oncogene family, like [Source:ZFIN;Acc:ZDB-GENE-031118-188]	rab11al
ENSDARG00000033251	776.242	0.995699	0.215401	4.62254	3.79064e-06	0.000255096	oxysterol binding protein-like 3a [Source:ZFIN;Acc:ZDB-GENE-040912-77]	osbpl3a
ENSDARG00000012405	24164.5	0.999114	0.281979	3.54322	0.000395267	0.0088213	collagen, type I, alpha 1a [Source:ZFIN;Acc:ZDB-GENE-030131-9102]	col1a1a
ENSDARG00000074393	120.342	0.999908	0.26954	3.70967	0.000207526	0.00558166	SH3 and SYLF domain containing 1 [Source:ZFIN;Acc:ZDB-GENE-040128-16]	sh3yl1
ENSDARG00000078227	299.32	0.999965	0.210624	4.74764	2.05804e-06	0.000155272	chondroitin sulfate proteoglycan 4 [Source:ZFIN;Acc:ZDB-GENE-050519-1]	cspg4
ENSDARG00000042816	1114.78	0.999981	0.323756	3.08869	0.00201042	0.0279384	matrix metallopeptidase 9 [Source:ZFIN;Acc:ZDB-GENE-040426-2132]	mmp9
ENSDARG00000042707	711.058	1.0002	0.140673	7.11007	1.15982e-12	5.88109e-10	connexin 30.3 [Source:ZFIN;Acc:ZDB-GENE-040406-1]	cx30.3
ENSDARG00000025311	194.518	1.00783	0.197641	5.09929	3.40933e-07	3.68005e-05	CUB and zona pellucida-like domains 1, tandem duplicate 2 [Source:ZFIN;Acc:ZDB-GENE-131119-30]	cuzd1.2
ENSDARG00000102798	802.653	1.01267	0.158482	6.3898	1.66101e-10	5.2488e-08	minichromosome maintenance complex component 2 [Source:ZFIN;Acc:ZDB-GENE-020419-24]	mcm2
ENSDARG00000095184	68.1257	1.01501	0.301156	3.37039	0.000750609	0.0139644	si:ch73-52p7.1 [Source:ZFIN;Acc:ZDB-GENE-081107-46]	si:ch73-52p7.1
ENSDARG00000044074	958.396	1.01701	0.0989256	10.2805	8.62368e-25	4.70077e-21	lysyl oxidase-like 2b [Source:NCBI gene;Acc:791144]	loxl2b
ENSDARG00000045051	1953.19	1.01914	0.176373	5.77833	7.54453e-09	1.47521e-06	solute carrier family 16 member 3 [Source:ZFIN;Acc:ZDB-GENE-030131-5487]	slc16a3
ENSDARG00000028098	1736.41	1.03439	0.243613	4.24604	2.17577e-05	0.00101804	fucosyltransferase 9d [Source:ZFIN;Acc:ZDB-GENE-050309-15]	fut9d
ENSDARG00000090310	74.3529	1.03705	0.326726	3.17406	0.00150325	0.0228251	CD48 antigen-like [Source:NCBI gene;Acc:100329398]	CABZ01065328.1
ENSDARG00000026759	1652.16	1.04117	0.210315	4.95052	7.40157e-07	6.92635e-05	low density lipoprotein receptor b [Source:ZFIN;Acc:ZDB-GENE-040426-1254]	ldlrb
ENSDARG00000088022	71.8508	1.04155	0.338684	3.0753	0.00210292	0.0288559	major histocompatibility complex class I ZFA [Source:ZFIN;Acc:ZDB-GENE-130206-9]	mhc1zfa
ENSDARG00000087764	66.6222	1.04485	0.338907	3.08299	0.00204933	0.0283346	plac8 onzin related protein 10 [Source:ZFIN;Acc:ZDB-GENE-081107-68]	ponzr10
ENSDARG00000032631	158.127	1.04517	0.21866	4.7799	1.7538e-06	0.000136085	leukotriene B4 receptor [Source:ZFIN;Acc:ZDB-GENE-070705-164]	ltb4r
ENSDARG00000002259	277.936	1.05086	0.269303	3.90214	9.53465e-05	0.0031499	carbonic anhydrase XV c [Source:ZFIN;Acc:ZDB-GENE-061013-737]	ca15c
ENSDARG00000079302	4793.18	1.05354	0.199471	5.28167	1.28013e-07	1.61341e-05	actinodin2 [Source:ZFIN;Acc:ZDB-GENE-041105-2]	and2
ENSDARG00000088717	185.088	1.05432	0.245039	4.30265	1.68768e-05	0.000842063	ECRG4 augurin precursor b [Source:NCBI gene;Acc:793804]	ecrg4b
ENSDARG00000024847	111.126	1.05682	0.332309	3.18022	0.00147162	0.0224229	collagen, type V, alpha 2b [Source:ZFIN;Acc:ZDB-GENE-110406-2]	col5a2b
ENSDARG00000055192	30224.4	1.05859	0.197496	5.36002	8.32109e-08	1.12517e-05	zgc:136930 [Source:ZFIN;Acc:ZDB-GENE-060312-16]	zgc:136930
ENSDARG00000074476	44.1555	1.06423	0.369774	2.87805	0.00400147	0.0448115	odontogenic, ameloblast associated [Source:ZFIN;Acc:ZDB-GENE-090313-260]	odam
ENSDARG00000069710	58.9012	1.07049	0.365839	2.92613	0.00343207	0.0402977	von Willebrand factor A domain containing 10, tandem duplicate 2 [Source:ZFIN;Acc:ZDB-GENE-090313-295]	vwa10.2
ENSDARG00000042659	60.0787	1.0735	0.28362	3.78499	0.000153716	0.00448679	thymocyte nuclear protein 1 [Source:NCBI gene;Acc:393630]	thyn1
ENSDARG00000044010	1229.84	1.07641	0.163174	6.59671	4.20384e-11	1.55357e-08	lysyl oxidase-like 2a [Source:NCBI gene;Acc:565508]	loxl2a
ENSDARG00000104732	674.992	1.0781	0.127263	8.4714	2.42457e-17	4.40543e-14	malonyl-CoA decarboxylase [Source:ZFIN;Acc:ZDB-GENE-070410-120]	mlycd
ENSDARG00000070579	90.5448	1.08703	0.344689	3.15364	0.00161247	0.0240152	gamma-glutamylamine cyclotransferase, tandem duplicate 3 [Source:NCBI gene;Acc:100038780]	ggact.3
ENSDARG00000054753	638.511	1.08928	0.259793	4.19287	2.7545e-05	0.0012232	collagen, type X, alpha 1a [Source:ZFIN;Acc:ZDB-GENE-030131-8373]	col10a1a
ENSDARG00000015793	888.397	1.09079	0.130751	8.34254	7.27088e-17	9.90839e-14	cAMP responsive element binding protein 3-like 1 [Source:ZFIN;Acc:ZDB-GENE-030219-181]	creb3l1
ENSDARG00000014496	237.876	1.09693	0.243999	4.49563	6.93658e-06	0.000415509	transient receptor potential cation channel, subfamily V, member 6 [Source:ZFIN;Acc:ZDB-GENE-040624-12]	trpv6
ENSDARG00000028784	101.887	1.11565	0.331818	3.36224	0.000773139	0.0142168	si:dkey-24p1.6 [Source:ZFIN;Acc:ZDB-GENE-060503-67]	si:dkey-24p1.6
ENSDARG00000056921	91.2624	1.12147	0.359375	3.12063	0.00180467	0.0260245	ankyrin repeat and kinase domain containing 1 [Source:ZFIN;Acc:ZDB-GENE-071015-4]	ankk1
ENSDARG00000039677	5835.5	1.1302	0.17655	6.40157	1.53787e-10	4.93113e-08	desmocollin 2 like [Source:ZFIN;Acc:ZDB-GENE-031116-55]	dsc2l
ENSDARG00000098237	699.014	1.13126	0.209012	5.4124	6.21868e-08	9.10014e-06	fibrillin 2b [Source:ZFIN;Acc:ZDB-GENE-090112-3]	fbn2b
ENSDARG00000094840	95.158	1.13233	0.284936	3.97399	7.06796e-05	0.00250993	si:dkey-21e2.13 [Source:ZFIN;Acc:ZDB-GENE-050208-379]	si:dkey-21e2.13
ENSDARG00000098171	623.95	1.1385	0.126422	9.00556	2.14576e-19	6.50344e-16	zgc:162193 [Source:NCBI gene;Acc:323315]
ENSDARG00000104919	117.865	1.15161	0.339694	3.39015	0.000698544	0.013279	si:ch211-153b23.3 [Source:ZFIN;Acc:ZDB-GENE-141216-408]	si:ch211-153b23.3
ENSDARG00000022466	611.977	1.16293	0.153029	7.59942	2.97461e-14	2.09221e-11	chloride channel, voltage-sensitive 5b [Source:ZFIN;Acc:ZDB-GENE-110407-11]	clcn5b
ENSDARG00000088641	156.911	1.16892	0.336836	3.47029	0.000519895	0.010742	granulin 2 [Source:ZFIN;Acc:ZDB-GENE-050522-264]	grn2
ENSDARG00000091702	50.5652	1.17626	0.387219	3.03772	0.00238372	0.031252	casein kinase 2, alpha 4 polypeptide [Source:ZFIN;Acc:ZDB-GENE-141210-9]	csnk2a4
ENSDARG00000069946	5800.53	1.17836	0.164376	7.1687	7.57132e-13	3.97321e-10	integrin, alpha 6b [Source:ZFIN;Acc:ZDB-GENE-050320-5]	itga6b
ENSDARG00000061496	195.915	1.17851	0.321013	3.67122	0.000241392	0.00620673	si:ch211-250e5.2 [Source:ZFIN;Acc:ZDB-GENE-030131-8384]	si:ch211-250e5.2
ENSDARG00000097080	293.9	1.18276	0.320525	3.69008	0.000224184	0.00590501	si:ch73-181m17.1 [Source:ZFIN;Acc:ZDB-GENE-131122-49]	si:ch73-181m17.1
ENSDARG00000102146	2053.79	1.18382	0.251971	4.69824	2.6241e-06	0.000188831	si:ch211-69b7.6 [Source:ZFIN;Acc:ZDB-GENE-141212-266]	si:ch211-69b7.6
ENSDARG00000097157	1679.67	1.1862	0.241123	4.9195	8.67669e-07	7.7219e-05	si:ch211-207n23.2 [Source:ZFIN;Acc:ZDB-GENE-131121-310]	si:ch211-207n23.2
ENSDARG00000077836	118.694	1.18655	0.237903	4.98755	6.11501e-07	5.979e-05	tetratricopeptide repeat domain 22 [Source:ZFIN;Acc:ZDB-GENE-050208-292]	ttc22
ENSDARG00000103973	60.7784	1.18718	0.360631	3.29196	0.000994903	0.0170407	sushi, nidogen and EGF-like domain-containing protein 1 [Source:NCBI gene;Acc:103910028]	CABZ01051602.1
ENSDARG00000005690	2945.89	1.18765	0.171144	6.93945	3.93624e-12	1.71651e-09	solute carrier family 25 member 23a [Source:ZFIN;Acc:ZDB-GENE-121214-154]	slc25a23a
ENSDARG00000075975	52.4415	1.19226	0.40803	2.92198	0.00347814	0.0406853	solute carrier family 45 member 3 [Source:ZFIN;Acc:ZDB-GENE-070509-3]	slc45a3
ENSDARG00000060435	292.77	1.19336	0.198816	6.00232	1.94514e-09	4.32775e-07	BCL2 interacting protein like [Source:ZFIN;Acc:ZDB-GENE-060503-81]	bnipl
ENSDARG00000087178	151.623	1.21465	0.351933	3.45138	0.000557729	0.0113228	secretory calcium-binding phosphoprotein 9 [Source:ZFIN;Acc:ZDB-GENE-090424-3]	scpp9
ENSDARG00000090337	1064.01	1.22029	0.143192	8.522	1.56819e-17	3.10843e-14	PPARG related coactivator 1 [Source:ZFIN;Acc:ZDB-GENE-030131-9858]	pprc1
ENSDARG00000104129	731.132	1.2263	0.146532	8.36877	5.82238e-17	8.46341e-14	si:dkey-23n7.10 [Source:ZFIN;Acc:ZDB-GENE-141222-64]	si:dkey-23n7.10
ENSDARG00000110105	52.3218	1.23243	0.314184	3.92263	8.75879e-05	0.0029381	leptin receptor gene-related protein [Source:NCBI gene;Acc:100538044]	CABZ01044235.1
ENSDARG00000076830	149.335	1.23612	0.318059	3.88646	0.000101715	0.00330028	si:dkey-65b12.6 [Source:ZFIN;Acc:ZDB-GENE-060526-329]	si:dkey-65b12.6
ENSDARG00000105494	65.9166	1.23892	0.363824	3.40528	0.000660967	0.0127877	si:ch211-113d11.8 [Source:ZFIN;Acc:ZDB-GENE-160113-48]	si:ch211-113d11.8
ENSDARG00000097539	277.181	1.24973	0.334131	3.74024	0.000183846	0.00509997	si:ch211-39f2.3 [Source:ZFIN;Acc:ZDB-GENE-131126-52]	si:ch211-39f2.3
ENSDARG00000060484	251.4	1.258	0.16602	7.5774	3.52561e-14	2.29962e-11	selenoprotein I [Source:ZFIN;Acc:ZDB-GENE-091204-137]	selenoi
ENSDARG00000056248	16258.3	1.26053	0.322313	3.91089	9.19551e-05	0.0030471	si:dkey-183i3.5 [Source:ZFIN;Acc:ZDB-GENE-030131-8568]	si:dkey-183i3.5
ENSDARG00000068288	296.92	1.26392	0.204281	6.18715	6.12629e-10	1.5715e-07	laminin, gamma 2 [Source:ZFIN;Acc:ZDB-GENE-110222-3]	lamc2
ENSDARG00000099960	731.961	1.26507	0.267711	4.7255	2.29546e-06	0.000167392	ELOVL fatty acid elongase 1a [Source:ZFIN;Acc:ZDB-GENE-041010-66]	elovl1a
ENSDARG00000063079	103.338	1.27101	0.255835	4.96809	6.76151e-07	6.46613e-05	argonaute RISC catalytic component 3b [Source:NCBI gene;Acc:568159]	ago3b
ENSDARG00000093936	1641.56	1.2712	0.342808	3.70821	0.00020873	0.0055924	si:dkeyp-1h4.6 [Source:ZFIN;Acc:ZDB-GENE-060503-841]	si:dkeyp-1h4.6
ENSDARG00000077403	73.3459	1.2715	0.32306	3.93579	8.29233e-05	0.00282068	collagen, type VIII, alpha 1a [Source:ZFIN;Acc:ZDB-GENE-070912-274]	col8a1a
ENSDARG00000074150	152.996	1.28839	0.324863	3.96596	7.31003e-05	0.00257732	si:ch211-226h7.5 [Source:ZFIN;Acc:ZDB-GENE-130531-3]	si:ch211-226h7.5
ENSDARG00000087736	44.7046	1.30173	0.394793	3.29724	0.000976405	0.0168384	si:dkey-118k5.3 [Source:ZFIN;Acc:ZDB-GENE-121214-294]	si:dkey-118k5.3
ENSDARG00000009087	212.343	1.30729	0.24705	5.2916	1.21253e-07	1.54608e-05	CD74 molecule, major histocompatibility complex, class II invariant chain a [Source:ZFIN;Acc:ZDB-GENE-000901-1]	cd74a
ENSDARG00000087492	611.9	1.33883	0.220594	6.06921	1.28543e-09	2.98164e-07	arf-GAP with Rho-GAP domain, ANK repeat and PH domain-containing protein 1-like [Source:NCBI gene;Acc:100005008]	FO704810.1
ENSDARG00000058285	690.909	1.34009	0.158831	8.43726	3.24867e-17	5.44878e-14	carnitine palmitoyltransferase 1B (muscle) [Source:ZFIN;Acc:ZDB-GENE-041010-9]	cpt1b
ENSDARG00000079315	48.1125	1.34211	0.30851	4.35028	1.35962e-05	0.000715998	leupaxin [Source:ZFIN;Acc:ZDB-GENE-081105-159]	lpxn
ENSDARG00000076945	7117.65	1.3426	0.292835	4.58482	4.54379e-06	0.000296625	desmoglein 2, tandem duplicate 1 [Source:ZFIN;Acc:ZDB-GENE-030131-7531]	dsg2.1
ENSDARG00000039900	25.0914	1.35432	0.478744	2.8289	0.0046709	0.0499236	si:ch73-168d20.1 [Source:ZFIN;Acc:ZDB-GENE-121214-44]	si:ch73-168d20.1
ENSDARG00000116493	24.6449	1.36977	0.455422	3.00768	0.00263247	0.0333905	glucosidase alpha, acid [Source:HGNC Symbol;Acc:HGNC:4065]	GAA
ENSDARG00000017799	565.108	1.37037	0.255705	5.35918	8.35985e-08	1.12517e-05	transglutaminase 1, K polypeptide [Source:ZFIN;Acc:ZDB-GENE-030131-9032]	tgm1
ENSDARG00000078754	31.7895	1.37553	0.428088	3.21321	0.00131261	0.0206643	granulito [Source:ZFIN;Acc:ZDB-GENE-081022-203]	gra
ENSDARG00000022615	791.568	1.38293	0.178905	7.72996	1.07577e-14	9.38247e-12	si:ch211-241e1.3 [Source:ZFIN;Acc:ZDB-GENE-030131-230]	si:ch211-241e1.3
ENSDARG00000097155	32.8394	1.39325	0.381154	3.65535	0.00025683	0.00651645	zgc:153343 [Source:NCBI gene;Acc:560896]	GDPGP1
ENSDARG00000105674	52.8969	1.39864	0.379348	3.68697	0.000226941	0.00596171	membrane-spanning 4-domains, subfamily A, member 17a.2 [Source:ZFIN;Acc:ZDB-GENE-070705-367]	ms4a17a.2
ENSDARG00000061368	828.331	1.40525	0.173034	8.12123	4.61487e-16	5.59014e-13	Kruppel-like factor 13 [Source:ZFIN;Acc:ZDB-GENE-060929-1274]	klf13
ENSDARG00000052039	644.365	1.41148	0.219372	6.43417	1.24146e-10	4.10133e-08	caspase b [Source:ZFIN;Acc:ZDB-GENE-020812-1]	caspb
ENSDARG00000112942	26.6197	1.41441	0.411921	3.43368	0.000595441	0.0119001		BX908770.1
ENSDARG00000071294	55.3465	1.43647	0.308521	4.656	3.22409e-06	0.000221063	tonsoku-like, DNA repair protein [Source:NCBI gene;Acc:492655]	tonsl
ENSDARG00000086266	40.8203	1.4532	0.40012	3.63192	0.000281321	0.00697829	caspase-3-like [Source:NCBI gene;Acc:798445]	CR925773.1
ENSDARG00000079233	37.3095	1.47008	0.408733	3.59667	0.000322318	0.00764854	si:ch211-160f23.5 [Source:ZFIN;Acc:ZDB-GENE-030131-704]	si:ch211-160f23.5
ENSDARG00000105731	1564.91	1.47458	0.409576	3.60027	0.000317885	0.00756677	verrucotoxin subunit beta-like [Source:NCBI gene;Acc:103908715]	CR788316.1
ENSDARG00000028507	7322.71	1.47652	0.160254	9.21362	3.15306e-20	1.14582e-16	integrin, beta 4 [Source:ZFIN;Acc:ZDB-GENE-030131-7209]	itgb4
ENSDARG00000112168	106.648	1.48339	0.290154	5.11242	3.18056e-07	3.48487e-05		CABZ01112387.1
ENSDARG00000098738	95.343	1.48956	0.380779	3.91189	9.1576e-05	0.00303915	sodium channel, voltage-gated, type IV, alpha, a [Source:NCBI gene;Acc:572442]	scn4aa
ENSDARG00000058042	47.2587	1.4973	0.430173	3.48069	0.000500131	0.0104955	kit ligand b [Source:ZFIN;Acc:ZDB-GENE-070424-2]	kitlgb
ENSDARG00000079947	25.2415	1.50484	0.422544	3.56139	0.000368898	0.00839628	growth factor independent 1B transcription repressor [Source:ZFIN;Acc:ZDB-GENE-091118-129]	gfi1b
ENSDARG00000053563	47.7953	1.50821	0.310285	4.86074	1.16949e-06	9.98475e-05	membrane-spanning 4-domains, subfamily A, member 17A.12 [Source:ZFIN;Acc:ZDB-GENE-080829-4]	ms4a17a.12
ENSDARG00000036897	192.438	1.54844	0.19948	7.76236	8.33658e-15	7.90307e-12	sphingomyelin synthase 2b [Source:ZFIN;Acc:ZDB-GENE-040801-162]	sgms2b
ENSDARG00000097118	2725.99	1.55973	0.1903	8.19619	2.48126e-16	3.18244e-13		CU693494.2
ENSDARG00000078552	500.339	1.62823	0.362379	4.49317	7.01693e-06	0.00041891	grainyhead-like transcription factor 3 [Source:ZFIN;Acc:ZDB-GENE-030131-9854]	grhl3
ENSDARG00000090268	13084.5	1.62858	0.227226	7.16722	7.6534e-13	3.97321e-10	keratin type 1 c19e [Source:ZFIN;Acc:ZDB-GENE-050506-95]	krtt1c19e
ENSDARG00000052917	721.198	1.6556	0.18408	8.9939	2.38615e-19	6.50344e-16	si:ch211-202f3.3 [Source:ZFIN;Acc:ZDB-GENE-080917-19]	si:ch211-202f3.3
ENSDARG00000093640	25.3173	1.66578	0.479904	3.47106	0.000518404	0.0107242	UDP glucuronosyltransferase 5 family, polypeptide A2 [Source:ZFIN;Acc:ZDB-GENE-061103-373]	ugt5a2
ENSDARG00000077874	347.584	1.68679	0.47561	3.54658	0.000390272	0.00875816	von Willebrand factor A domain containing 10, tandem duplicate 1 [Source:ZFIN;Acc:ZDB-GENE-090313-291]	vwa10.1
ENSDARG00000099282	48.4918	1.70504	0.329144	5.18024	2.21603e-07	2.59776e-05	si:ch73-359m17.6 [Source:ZFIN;Acc:ZDB-GENE-141212-358]	si:ch73-359m17.6
ENSDARG00000005216	36.4683	1.70934	0.399173	4.28221	1.85045e-05	0.000912834	zgc:158328 [Source:ZFIN;Acc:ZDB-GENE-070112-1202]	zgc:158328
ENSDARG00000016479	107.184	1.71497	0.271049	6.32716	2.49709e-10	7.56203e-08	UDP glucuronosyltransferase 5 family, polypeptide A1 [Source:ZFIN;Acc:ZDB-GENE-051120-60]	ugt5a1
ENSDARG00000087870	48.7122	1.75241	0.362443	4.835	1.33146e-06	0.000110385	adhesion G protein-coupled receptor F3a [Source:ZFIN;Acc:ZDB-GENE-131121-607]	adgrf3a
ENSDARG00000113739	24.766	1.77984	0.414063	4.29847	1.71982e-05	0.00085614		CABZ01055489.1
ENSDARG00000105829	420.004	1.82866	0.643152	2.84328	0.00446512	0.0483644	neoverrucotoxin subunit beta-like [Source:NCBI gene;Acc:100004951]	CR788316.4
ENSDARG00000038968	29.382	1.8332	0.521232	3.51706	0.000436358	0.0095132	chemokine (C-C motif) receptor 6b [Source:ZFIN;Acc:ZDB-GENE-030131-8888]	ccr6b
ENSDARG00000097513	151.046	1.86925	0.303391	6.1612	7.21947e-10	1.80935e-07	annexin A2-A-like [Source:NCBI gene;Acc:100006250]	CT573383.1
ENSDARG00000117751	71.1885	1.875	0.394041	4.75839	1.95141e-06	0.000148252	si:cabz01112025.1 [Source:NCBI gene;Acc:101886804]	CABZ01112025.1
ENSDARG00000101906	22.0197	1.92311	0.599131	3.20983	0.00132814	0.0208617	zgc:113442 [Source:ZFIN;Acc:ZDB-GENE-050227-2]	zgc:113442
ENSDARG00000052779	438.181	1.93554	0.455521	4.24907	2.1466e-05	0.00100872	zgc:153932 [Source:ZFIN;Acc:ZDB-GENE-070209-223]	zgc:153932
ENSDARG00000095147	2244.75	1.99624	0.498829	4.00186	6.28476e-05	0.00229921	keratin 96 [Source:ZFIN;Acc:ZDB-GENE-030131-221]	krt96
ENSDARG00000098837	365.889	2.14563	0.274118	7.82739	4.98109e-15	5.1718e-12	transglutaminase 5, like [Source:ZFIN;Acc:ZDB-GENE-110411-176]	tgm5l
ENSDARG00000079332	46.7965	2.52095	0.612029	4.11901	3.80509e-05	0.0015654	endonuclease domain-containing 1 protein-like [Source:NCBI gene;Acc:101883376]	AL928650.1
ENSDARG00000088711	1312.51	2.58084	0.167141	15.4411	8.657e-54	1.88757e-49	lectin, galactoside-binding, soluble, 1 (galectin 1)-like 1 [Source:ZFIN;Acc:ZDB-GENE-030131-4905]	lgals1l1
ENSDARG00000058556	149.294	2.63507	0.253322	10.4021	2.42618e-25	1.76335e-21	mucin 5.2 [Source:ZFIN;Acc:ZDB-GENE-121108-1]	muc5.2
ENSDARG00000117300	95.9581	2.86731	0.365551	7.84381	4.37073e-15	4.76497e-12		BX936456.1
ENSDARG00000092122	33.3851	3.72994	0.742251	5.02518	5.02966e-07	5.15237e-05	si:ch211-229n2.6 [Source:ZFIN;Acc:ZDB-GENE-081105-166]	si:ch211-229n2.6
ENSDARG00000038321	236.563	3.89392	0.342469	11.3701	5.89018e-30	6.42147e-26	zgc:172053 [Source:ZFIN;Acc:ZDB-GENE-080219-25]	zgc:172053
ENSDARG00000069381	141.282	4.37132	0.464323	9.4144	4.7578e-21	2.07478e-17	si:ch211-125e6.5 [Source:ZFIN;Acc:ZDB-GENE-070912-39]	si:ch211-125e6.5

## Sheet: b10_ctrl
GeneID	baseMean	log2FoldChange	lfcSE	stat	pvalue	padj	description	external_gene_name
ENSDARG00000044380	223.576	-0.842463	0.171751	-4.90516	9.33532e-07	0.0258728	RNA binding motif protein X-linked 2 [Source:ZFIN;Acc:ZDB-GENE-050626-88]	rbmx2
ENSDARG00000097635	1373.75	-0.815242	0.184626	-4.41563	1.00714e-05	0.0424035	wu:fb18f06 [Source:ZFIN;Acc:ZDB-GENE-030131-261]	wu:fb18f06
ENSDARG00000027749	876.932	-0.672607	0.142641	-4.71538	2.41263e-06	0.033433	HIRA interacting protein 3 [Source:ZFIN;Acc:ZDB-GENE-030131-5753]	hirip3
ENSDARG00000108939	624.756	-0.542723	0.122436	-4.4327	9.30606e-06	0.0424035	high affinity cGMP-specific 3',5'-cyclic phosphodiesterase 9A-like [Source:NCBI gene;Acc:571737]	FQ378016.1
ENSDARG00000097610	445.298	0.78935	0.180351	4.37673	1.20472e-05	0.0424035		BX005183.3

## Sheet: b10_vd
GeneID	baseMean	log2FoldChange	lfcSE	stat	pvalue	padj	description	external_gene_name
ENSDARG00000038321	236.563	-3.69112	0.32891	-11.2223	3.17029e-29	2.36091e-25	zgc:172053 [Source:ZFIN;Acc:ZDB-GENE-080219-25]	zgc:172053
ENSDARG00000069381	141.282	-3.64328	0.421039	-8.65307	5.01327e-18	1.24446e-14	si:ch211-125e6.5 [Source:ZFIN;Acc:ZDB-GENE-070912-39]	si:ch211-125e6.5
ENSDARG00000079332	46.7965	-3.34253	0.646517	-5.17005	2.34026e-07	3.87288e-05	endonuclease domain-containing 1 protein-like [Source:NCBI gene;Acc:101883376]	AL928650.1
ENSDARG00000058556	149.294	-3.28238	0.264693	-12.4007	2.5912e-35	2.8945e-31	mucin 5.2 [Source:ZFIN;Acc:ZDB-GENE-121108-1]	muc5.2
ENSDARG00000092122	33.3851	-2.42276	0.646321	-3.74854	0.000177869	0.00685135	si:ch211-229n2.6 [Source:ZFIN;Acc:ZDB-GENE-081105-166]	si:ch211-229n2.6
ENSDARG00000005327	19.2347	-2.37396	0.501869	-4.73024	2.24253e-06	0.000236322	finTRIM family, member 66 [Source:ZFIN;Acc:ZDB-GENE-070912-661]	ftr66
ENSDARG00000088711	1312.51	-2.34474	0.165046	-14.2066	8.33899e-46	1.86301e-41	lectin, galactoside-binding, soluble, 1 (galectin 1)-like 1 [Source:ZFIN;Acc:ZDB-GENE-030131-4905]	lgals1l1
ENSDARG00000117300	95.9581	-2.31862	0.338372	-6.85228	7.26833e-12	5.07443e-09		BX936456.1
ENSDARG00000092379	29.9162	-2.25265	0.680399	-3.31078	0.000930371	0.0229972	si:dkeyp-51b9.3 [Source:ZFIN;Acc:ZDB-GENE-081104-469]	si:dkeyp-51b9.3
ENSDARG00000105829	420.004	-2.06949	0.643052	-3.21824	0.00128981	0.0285022	neoverrucotoxin subunit beta-like [Source:NCBI gene;Acc:100004951]	CR788316.4
ENSDARG00000038968	29.382	-2.03782	0.519273	-3.92437	8.69571e-05	0.00402064	chemokine (C-C motif) receptor 6b [Source:ZFIN;Acc:ZDB-GENE-030131-8888]	ccr6b
ENSDARG00000093186	17.3742	-2.0372	0.683439	-2.98081	0.00287489	0.0482554	si:dkey-30j10.5 [Source:ZFIN;Acc:ZDB-GENE-091118-81]	si:dkey-30j10.5
ENSDARG00000037398	36.1641	-1.88941	0.571189	-3.30785	0.000940149	0.0231016	zgc:113229 [Source:ZFIN;Acc:ZDB-GENE-050417-475]	zgc:113229
ENSDARG00000089312	60.5938	-1.87615	0.542724	-3.45692	0.000546392	0.0155305	si:ch73-106l15.4 [Source:ZFIN;Acc:ZDB-GENE-131120-96]	si:ch73-106l15.4
ENSDARG00000052779	438.181	-1.87615	0.454734	-4.12582	3.6942e-05	0.0021108	zgc:153932 [Source:ZFIN;Acc:ZDB-GENE-070209-223]	zgc:153932
ENSDARG00000098837	365.889	-1.79919	0.271454	-6.62798	3.40313e-11	1.90073e-08	transglutaminase 5, like [Source:ZFIN;Acc:ZDB-GENE-110411-176]	tgm5l
ENSDARG00000094923	24.8788	-1.75603	0.518259	-3.38833	0.000703202	0.0187539		CU469568.2
ENSDARG00000090268	13084.5	-1.74126	0.227196	-7.66411	1.80081e-14	2.01159e-11	keratin type 1 c19e [Source:ZFIN;Acc:ZDB-GENE-050506-95]	krtt1c19e
ENSDARG00000078552	500.339	-1.71448	0.361925	-4.73712	2.1678e-06	0.000230623	grainyhead-like transcription factor 3 [Source:ZFIN;Acc:ZDB-GENE-030131-9854]	grhl3
ENSDARG00000117266	147.412	-1.70279	0.307204	-5.54287	2.97559e-08	7.22583e-06		FO904966.1
ENSDARG00000095147	2244.75	-1.6814	0.498482	-3.37304	0.000743435	0.019532	keratin 96 [Source:ZFIN;Acc:ZDB-GENE-030131-221]	krt96
ENSDARG00000074150	152.996	-1.67018	0.325521	-5.13079	2.88526e-07	4.60425e-05	si:ch211-226h7.5 [Source:ZFIN;Acc:ZDB-GENE-130531-3]	si:ch211-226h7.5
ENSDARG00000091702	50.5652	-1.6469	0.390957	-4.21249	2.52569e-05	0.00160673	casein kinase 2, alpha 4 polypeptide [Source:ZFIN;Acc:ZDB-GENE-141210-9]	csnk2a4
ENSDARG00000086483	20.7246	-1.64464	0.499987	-3.28936	0.00100414	0.0240791	si:ch211-132p1.4 [Source:ZFIN;Acc:ZDB-GENE-141222-68]	si:ch211-132p1.4
ENSDARG00000117619	216.623	-1.63728	0.480296	-3.40891	0.00065224	0.0176841		CABZ01079804.1
ENSDARG00000077874	347.584	-1.61874	0.474546	-3.41114	0.000646923	0.0175826	von Willebrand factor A domain containing 10, tandem duplicate 1 [Source:ZFIN;Acc:ZDB-GENE-090313-291]	vwa10.1
ENSDARG00000105731	1564.91	-1.61415	0.409442	-3.94231	8.07005e-05	0.00380365	verrucotoxin subunit beta-like [Source:NCBI gene;Acc:103908715]	CR788316.1
ENSDARG00000056248	16258.3	-1.53705	0.322313	-4.76882	1.85304e-06	0.000204945	si:dkey-183i3.5 [Source:ZFIN;Acc:ZDB-GENE-030131-8568]	si:dkey-183i3.5
ENSDARG00000097118	2725.99	-1.51969	0.19005	-7.9963	1.28218e-15	2.20347e-12		CU693494.2
ENSDARG00000117751	71.1885	-1.51782	0.385227	-3.94007	8.14593e-05	0.00381952	si:cabz01112025.1 [Source:NCBI gene;Acc:101886804]	CABZ01112025.1
ENSDARG00000101040	32.5923	-1.50627	0.447546	-3.36562	0.000763716	0.0199325	chemokine (C-C motif) ligand 20a, duplicate 3 [Source:ZFIN;Acc:ZDB-GENE-081022-193]	ccl20a.3
ENSDARG00000088641	156.911	-1.4826	0.3372	-4.39679	1.09864e-05	0.000855219	granulin 2 [Source:ZFIN;Acc:ZDB-GENE-050522-264]	grn2
ENSDARG00000104642	220.836	-1.46059	0.326379	-4.47514	7.63623e-06	0.000646826	si:dkey-31i7.2 [Source:ZFIN;Acc:ZDB-GENE-131121-104]	si:dkey-31i7.2
ENSDARG00000058042	47.2587	-1.45688	0.423007	-3.4441	0.000572953	0.0160405	kit ligand b [Source:ZFIN;Acc:ZDB-GENE-070424-2]	kitlgb
ENSDARG00000056921	91.2624	-1.45273	0.360117	-4.03406	5.48217e-05	0.00283512	ankyrin repeat and kinase domain containing 1 [Source:ZFIN;Acc:ZDB-GENE-071015-4]	ankk1
ENSDARG00000052917	721.198	-1.44155	0.182203	-7.91179	2.53719e-15	4.0488e-12	si:ch211-202f3.3 [Source:ZFIN;Acc:ZDB-GENE-080917-19]	si:ch211-202f3.3
ENSDARG00000097157	1679.67	-1.43375	0.241097	-5.9468	2.73435e-09	9.54501e-07	si:ch211-207n23.2 [Source:ZFIN;Acc:ZDB-GENE-131121-310]	si:ch211-207n23.2
ENSDARG00000097539	277.181	-1.41701	0.333739	-4.24586	2.17759e-05	0.00146105	si:ch211-39f2.3 [Source:ZFIN;Acc:ZDB-GENE-131126-52]	si:ch211-39f2.3
ENSDARG00000095915	36.4355	-1.41682	0.377113	-3.75703	0.000171943	0.00666904	collagen, type VI, alpha 3 [Source:ZFIN;Acc:ZDB-GENE-070501-8]	col6a3
ENSDARG00000099282	48.4918	-1.40707	0.314109	-4.47955	7.48009e-06	0.000637835	si:ch73-359m17.6 [Source:ZFIN;Acc:ZDB-GENE-141212-358]	si:ch73-359m17.6
ENSDARG00000102245	87.1862	-1.36892	0.316998	-4.31838	1.57181e-05	0.00112913	thymidine kinase 1, soluble [Source:ZFIN;Acc:ZDB-GENE-030131-5801]	tk1
ENSDARG00000092552	34.1372	-1.36086	0.377307	-3.60677	0.00031003	0.0103688	fibronectin type III domain containing 7, related sequence 2 [Source:ZFIN;Acc:ZDB-GENE-070912-651]	fndc7rs2
ENSDARG00000036897	192.438	-1.35465	0.194673	-6.95858	3.43722e-12	2.47713e-09	sphingomyelin synthase 2b [Source:ZFIN;Acc:ZDB-GENE-040801-162]	sgms2b
ENSDARG00000009087	212.343	-1.34506	0.244961	-5.49091	3.99874e-08	9.1159e-06	CD74 molecule, major histocompatibility complex, class II invariant chain a [Source:ZFIN;Acc:ZDB-GENE-000901-1]	cd74a
ENSDARG00000042659	60.0787	-1.3345	0.28355	-4.70641	2.52113e-06	0.000258369	thymocyte nuclear protein 1 [Source:NCBI gene;Acc:393630]	thyn1
ENSDARG00000028507	7322.71	-1.32102	0.160088	-8.25183	1.55994e-16	3.16823e-13	integrin, beta 4 [Source:ZFIN;Acc:ZDB-GENE-030131-7209]	itgb4
ENSDARG00000014496	237.876	-1.30996	0.243571	-5.37814	7.52585e-08	1.46204e-05	transient receptor potential cation channel, subfamily V, member 6 [Source:ZFIN;Acc:ZDB-GENE-040624-12]	trpv6
ENSDARG00000097513	151.046	-1.3006	0.29512	-4.40702	1.04801e-05	0.000818661	annexin A2-A-like [Source:NCBI gene;Acc:100006250]	CT573383.1
ENSDARG00000098738	95.343	-1.29488	0.374641	-3.45632	0.000547615	0.0155454	sodium channel, voltage-gated, type IV, alpha, a [Source:NCBI gene;Acc:572442]	scn4aa
ENSDARG00000039979	89.3	-1.29153	0.351229	-3.67718	0.000235829	0.00847052	trans-2,3-enoyl-CoA reductase-like 2b [Source:ZFIN;Acc:ZDB-GENE-041010-116]	tecrl2b
ENSDARG00000076196	62.2109	-1.28992	0.390661	-3.30189	0.000960354	0.0234312	si:ch211-226h7.6 [Source:ZFIN;Acc:ZDB-GENE-130531-12]	si:ch211-226h7.6
ENSDARG00000052039	644.365	-1.28225	0.218004	-5.88178	4.05869e-09	1.31413e-06	caspase b [Source:ZFIN;Acc:ZDB-GENE-020812-1]	caspb
ENSDARG00000105674	52.8969	-1.27983	0.372412	-3.43658	0.000589105	0.01639	membrane-spanning 4-domains, subfamily A, member 17a.2 [Source:ZFIN;Acc:ZDB-GENE-070705-367]	ms4a17a.2
ENSDARG00000022615	791.568	-1.26782	0.177881	-7.12732	1.02341e-12	8.46815e-10	si:ch211-241e1.3 [Source:ZFIN;Acc:ZDB-GENE-030131-230]	si:ch211-241e1.3
ENSDARG00000017799	565.108	-1.2536	0.254764	-4.92063	8.62669e-07	0.000111582	transglutaminase 1, K polypeptide [Source:ZFIN;Acc:ZDB-GENE-030131-9032]	tgm1
ENSDARG00000076800	29.578	-1.25298	0.401421	-3.12135	0.00180022	0.0353106	tumor necrosis factor receptor superfamily, member 18 [Source:ZFIN;Acc:ZDB-GENE-101104-7]	tnfrsf18
ENSDARG00000079315	48.1125	-1.2453	0.300479	-4.14438	3.40732e-05	0.00198175	leupaxin [Source:ZFIN;Acc:ZDB-GENE-081105-159]	lpxn
ENSDARG00000100039	62.3484	-1.24068	0.288188	-4.30509	1.66916e-05	0.00117636		BX901923.1
ENSDARG00000028098	1736.41	-1.24063	0.243552	-5.09391	3.50759e-07	5.2948e-05	fucosyltransferase 9d [Source:ZFIN;Acc:ZDB-GENE-050309-15]	fut9d
ENSDARG00000087736	44.7046	-1.23881	0.388916	-3.18528	0.00144614	0.0307404	si:dkey-118k5.3 [Source:ZFIN;Acc:ZDB-GENE-121214-294]	si:dkey-118k5.3
ENSDARG00000090337	1064.01	-1.23588	0.142597	-8.66698	4.43716e-18	1.23913e-14	PPARG related coactivator 1 [Source:ZFIN;Acc:ZDB-GENE-030131-9858]	pprc1
ENSDARG00000070331	925.116	-1.23225	0.184446	-6.68083	2.37597e-11	1.39688e-08	mucin 5.1, oligomeric mucus/gel-forming [Source:ZFIN;Acc:ZDB-GENE-120822-1]	muc5.1
ENSDARG00000113315	182.951	-1.23035	0.381063	-3.22872	0.00124345	0.0278077	zgc:153932 [Source:ZFIN;Acc:ZDB-GENE-070209-223]	zgc:153932
ENSDARG00000061368	828.331	-1.22983	0.171885	-7.15494	8.37115e-13	7.19307e-10	Kruppel-like factor 13 [Source:ZFIN;Acc:ZDB-GENE-060929-1274]	klf13
ENSDARG00000096949	27.6713	-1.22686	0.388078	-3.16136	0.00157032	0.0322153	si:dkey-197j19.5 [Source:ZFIN;Acc:ZDB-GENE-131121-633]	si:dkey-197j19.5
ENSDARG00000058285	690.909	-1.22575	0.157327	-7.79111	6.64223e-15	9.27462e-12	carnitine palmitoyltransferase 1B (muscle) [Source:ZFIN;Acc:ZDB-GENE-041010-9]	cpt1b
ENSDARG00000093877	77.5764	-1.20637	0.327065	-3.68846	0.000225617	0.00826602	si:zfos-2330d3.7 [Source:ZFIN;Acc:ZDB-GENE-121214-112]	si:zfos-2330d3.7
ENSDARG00000015793	888.397	-1.19033	0.130245	-9.13912	6.29626e-20	2.34441e-16	cAMP responsive element binding protein 3-like 1 [Source:ZFIN;Acc:ZDB-GENE-030219-181]	creb3l1
ENSDARG00000053563	47.7953	-1.17636	0.296069	-3.97328	7.0891e-05	0.00348082	membrane-spanning 4-domains, subfamily A, member 17A.12 [Source:ZFIN;Acc:ZDB-GENE-080829-4]	ms4a17a.12
ENSDARG00000079399	55.4196	-1.16967	0.372317	-3.1416	0.00168025	0.0336366	si:ch211-132p1.2 [Source:ZFIN;Acc:ZDB-GENE-130530-869]	F2RL3
ENSDARG00000077836	118.694	-1.16364	0.233981	-4.97324	6.58417e-07	9.19355e-05	tetratricopeptide repeat domain 22 [Source:ZFIN;Acc:ZDB-GENE-050208-292]	ttc22
ENSDARG00000007221	49.8881	-1.15861	0.325205	-3.56271	0.000367043	0.0116645	PDZ binding kinase [Source:NCBI gene;Acc:360218]	pbk
ENSDARG00000076945	7117.65	-1.15645	0.292756	-3.95023	7.80753e-05	0.00371915	desmoglein 2, tandem duplicate 1 [Source:ZFIN;Acc:ZDB-GENE-030131-7531]	dsg2.1
ENSDARG00000103351	52.6376	-1.15639	0.379702	-3.04552	0.00232278	0.041782		FP102192.2
ENSDARG00000100781	90.6785	-1.15205	0.387196	-2.97536	0.00292644	0.0489734	collagen, type XXVIII, alpha 2b [Source:ZFIN;Acc:ZDB-GENE-130530-762]	col28a2b
ENSDARG00000089131	68.0188	-1.15106	0.293414	-3.92297	8.7464e-05	0.00402064	interleukin 17 receptor E-like [Source:ZFIN;Acc:ZDB-GENE-120112-1]	il17rel
ENSDARG00000093936	1641.56	-1.14207	0.342493	-3.33458	0.000854298	0.021811	si:dkeyp-1h4.6 [Source:ZFIN;Acc:ZDB-GENE-060503-841]	si:dkeyp-1h4.6
ENSDARG00000092521	76.2304	-1.13606	0.360587	-3.15058	0.00162948	0.0330127	jacalin 1 [Source:ZFIN;Acc:ZDB-GENE-030131-8429]	jac1
ENSDARG00000098241	86.3584	-1.13599	0.316268	-3.59187	0.000328309	0.0109148	FA complementation group A [Source:NCBI gene;Acc:692125]	fanca
ENSDARG00000055192	30224.4	-1.12859	0.19748	-5.71496	1.0973e-08	3.06434e-06	zgc:136930 [Source:ZFIN;Acc:ZDB-GENE-060312-16]	zgc:136930
ENSDARG00000093628	182.727	-1.12005	0.207548	-5.39657	6.79276e-08	1.35497e-05	S100 calcium binding protein A11 [Source:ZFIN;Acc:ZDB-GENE-070717-5]	s100a11
ENSDARG00000026759	1652.16	-1.11935	0.210113	-5.32737	9.96447e-08	1.80989e-05	low density lipoprotein receptor b [Source:ZFIN;Acc:ZDB-GENE-040426-1254]	ldlrb
ENSDARG00000094281	145.926	-1.11758	0.206982	-5.3994	6.68646e-08	1.34578e-05	si:ch73-196i15.3 [Source:ZFIN;Acc:ZDB-GENE-091116-4]	si:ch73-196i15.3
ENSDARG00000019808	1076.95	-1.11341	0.2452	-4.54084	5.60305e-06	0.000494774	envoplakin a [Source:ZFIN;Acc:ZDB-GENE-030829-19]	evpla
ENSDARG00000089050	389.097	-1.1045	0.273197	-4.04285	5.28056e-05	0.00275569	CUB and zona pellucida-like domains 1, tandem duplicate 1 [Source:ZFIN;Acc:ZDB-GENE-131122-16]	cuzd1.1
ENSDARG00000001767	104.469	-1.09862	0.243182	-4.51769	6.25192e-06	0.000541373	solute carrier family 29 member 2 [Source:ZFIN;Acc:ZDB-GENE-050220-15]	slc29a2
ENSDARG00000104399	136.362	-1.0965	0.273914	-4.0031	6.25166e-05	0.00318648	tubulin polymerization promoting protein [Source:ZFIN;Acc:ZDB-GENE-101115-2]	tppp
ENSDARG00000038668	95.1782	-1.09507	0.247746	-4.42013	9.86412e-06	0.000787051	guanylate binding protein 1 [Source:ZFIN;Acc:ZDB-GENE-040718-32]	gbp1
ENSDARG00000044356	1330.57	-1.08725	0.110442	-9.84451	7.23913e-23	4.04324e-19	tumor protein p63 [Source:ZFIN;Acc:ZDB-GENE-030819-1]	tp63
ENSDARG00000069946	5800.53	-1.08085	0.164225	-6.5815	4.65714e-11	2.48325e-08	integrin, alpha 6b [Source:ZFIN;Acc:ZDB-GENE-050320-5]	itga6b
ENSDARG00000099533	510.638	-1.07522	0.240595	-4.46899	7.859e-06	0.000662558	zgc:113279 [Source:ZFIN;Acc:ZDB-GENE-050522-529]	zgc:113279
ENSDARG00000079302	4793.18	-1.07453	0.199391	-5.38905	7.083e-08	1.38808e-05	actinodin2 [Source:ZFIN;Acc:ZDB-GENE-041105-2]	and2
ENSDARG00000004018	227.18	-1.06937	0.171979	-6.21802	5.0346e-10	2.04505e-07	si:ch211-236h17.3 [Source:ZFIN;Acc:ZDB-GENE-030131-738]	CHST13
ENSDARG00000076230	668.695	-1.06715	0.19184	-5.5627	2.65631e-08	6.59384e-06	ATPase phospholipid transporting 10B [Source:ZFIN;Acc:ZDB-GENE-130530-796]	atp10b
ENSDARG00000103319	51.7049	-1.06344	0.323789	-3.28435	0.00102217	0.0243458	si:ch73-359m17.7 [Source:ZFIN;Acc:ZDB-GENE-141212-401]	si:ch73-359m17.7
ENSDARG00000097826	170.088	-1.0606	0.316739	-3.3485	0.00081251	0.0209611	si:dkey-239b22.2 [Source:ZFIN;Acc:ZDB-GENE-131120-8]	si:dkey-239b22.2
ENSDARG00000056087	166.251	-1.05506	0.286649	-3.68066	0.000232628	0.00840963	ECRG4 augurin precursor a [Source:NCBI gene;Acc:791762]	ecrg4a
ENSDARG00000077403	73.3459	-1.05301	0.315611	-3.33644	0.000848601	0.0216918	collagen, type VIII, alpha 1a [Source:ZFIN;Acc:ZDB-GENE-070912-274]	col8a1a
ENSDARG00000041433	10382.2	-1.04951	0.150185	-6.98812	2.78588e-12	2.14618e-09	si:dkey-7c18.24 [Source:ZFIN;Acc:ZDB-GENE-041014-63]	si:dkey-7c18.24
ENSDARG00000025320	73.0415	-1.04412	0.303789	-3.43701	0.000588182	0.0163848	collagen, type XXI, alpha 1 [Source:ZFIN;Acc:ZDB-GENE-110607-3]	col21a1
ENSDARG00000012060	790.881	-1.04129	0.216689	-4.80546	1.54393e-06	0.000182503	thrombospondin 3b [Source:NCBI gene;Acc:571317]	thbs3b
ENSDARG00000087764	66.6222	-1.03851	0.335503	-3.09537	0.00196568	0.0375206	plac8 onzin related protein 10 [Source:ZFIN;Acc:ZDB-GENE-081107-68]	ponzr10
ENSDARG00000063079	103.338	-1.035	0.249768	-4.14386	3.41513e-05	0.00198175	argonaute RISC catalytic component 3b [Source:NCBI gene;Acc:568159]	ago3b
ENSDARG00000102146	2053.79	-1.03198	0.251636	-4.10106	4.11265e-05	0.00227646	si:ch211-69b7.6 [Source:ZFIN;Acc:ZDB-GENE-141212-266]	si:ch211-69b7.6
ENSDARG00000002732	165.031	-1.0313	0.235505	-4.37911	1.19163e-05	0.000908608	spondin 2b, extracellular matrix protein [Source:ZFIN;Acc:ZDB-GENE-990415-161]	spon2b
ENSDARG00000056324	140.443	-1.03091	0.221326	-4.6579	3.19457e-06	0.000308765	zgc:123295 [Source:ZFIN;Acc:ZDB-GENE-051127-11]	zgc:123295
ENSDARG00000090310	74.3529	-1.02347	0.322973	-3.16891	0.00153014	0.0317389	CD48 antigen-like [Source:NCBI gene;Acc:100329398]	CABZ01065328.1
ENSDARG00000076839	283.109	-1.02072	0.218298	-4.67583	2.92772e-06	0.000289417	finTRIM family, member 86 [Source:ZFIN;Acc:ZDB-GENE-060929-108]	ftr86
ENSDARG00000104732	674.992	-1.01734	0.125838	-8.08454	6.23987e-16	1.16171e-12	malonyl-CoA decarboxylase [Source:ZFIN;Acc:ZDB-GENE-070410-120]	mlycd
ENSDARG00000097080	293.9	-1.01502	0.318967	-3.18222	0.00146152	0.030979	si:ch73-181m17.1 [Source:ZFIN;Acc:ZDB-GENE-131122-49]	si:ch73-181m17.1
ENSDARG00000112168	106.648	-1.01468	0.282531	-3.59137	0.000328943	0.0109196		CABZ01112387.1
ENSDARG00000054753	638.511	-1.0109	0.259234	-3.89959	9.63574e-05	0.00434016	collagen, type X, alpha 1a [Source:ZFIN;Acc:ZDB-GENE-030131-8373]	col10a1a
ENSDARG00000116804	304.187	-1.00675	0.197514	-5.09709	3.44914e-07	5.2779e-05		CABZ01037174.1
ENSDARG00000010654	63.0337	-1.00163	0.337503	-2.96776	0.00299981	0.0497402	Rho GTPase activating protein 42b [Source:ZFIN;Acc:ZDB-GENE-120217-5]	arhgap42b
ENSDARG00000020711	221.981	-1.00146	0.201558	-4.96858	6.74463e-07	9.30134e-05	ribonucleotide reductase regulatory subunit M2 [Source:NCBI gene;Acc:100330864]	rrm2
ENSDARG00000099960	731.961	-1.00032	0.26695	-3.74721	0.000178811	0.00685709	ELOVL fatty acid elongase 1a [Source:ZFIN;Acc:ZDB-GENE-041010-66]	elovl1a
ENSDARG00000103199	5062.31	-0.993666	0.215708	-4.60653	4.09436e-06	0.000373355	si:dkey-247k7.2 [Source:ZFIN;Acc:ZDB-GENE-031118-45]	si:dkey-247k7.2
ENSDARG00000060484	251.4	-0.992452	0.161332	-6.15162	7.66931e-10	2.90407e-07	selenoprotein I [Source:ZFIN;Acc:ZDB-GENE-091204-137]	selenoi
ENSDARG00000042055	1044.27	-0.992441	0.238308	-4.16453	3.11988e-05	0.00185109	niban apoptosis regulator 1a [Source:ZFIN;Acc:ZDB-GENE-041014-181]	niban1a
ENSDARG00000056367	184.391	-0.992054	0.228223	-4.34686	1.381e-05	0.00102162	MPV17 mitochondrial membrane protein-like 2 [Source:NCBI gene;Acc:436840]	mpv17l2
ENSDARG00000098237	699.014	-0.989783	0.208139	-4.7554	1.9805e-06	0.000216894	fibrillin 2b [Source:ZFIN;Acc:ZDB-GENE-090112-3]	fbn2b
ENSDARG00000039677	5835.5	-0.988505	0.176402	-5.60369	2.09834e-08	5.32716e-06	desmocollin 2 like [Source:ZFIN;Acc:ZDB-GENE-031116-55]	dsc2l
ENSDARG00000041413	135.458	-0.987892	0.282062	-3.5024	0.000461092	0.0138831	adhesion G protein-coupled receptor G11 [Source:ZFIN;Acc:ZDB-GENE-041210-320]	adgrg11
ENSDARG00000056836	2860.12	-0.980832	0.296156	-3.31187	0.000926733	0.0229536	si:ch211-125o16.4 [Source:ZFIN;Acc:ZDB-GENE-131120-100]	si:ch211-125o16.4
ENSDARG00000077573	380.597	-0.979398	0.179505	-5.45612	4.86661e-08	1.04543e-05	transmembrane serine protease 13b [Source:ZFIN;Acc:ZDB-GENE-090309-2]	tmprss13b
ENSDARG00000068288	296.92	-0.975524	0.201371	-4.8444	1.26993e-06	0.000157619	laminin, gamma 2 [Source:ZFIN;Acc:ZDB-GENE-110222-3]	lamc2
ENSDARG00000076306	85.9592	-0.973646	0.28191	-3.45375	0.000552848	0.0156432	lysyl oxidase-like 3a [Source:NCBI gene;Acc:568839]	loxl3a
ENSDARG00000075555	69.1053	-0.972929	0.324799	-2.99548	0.00274016	0.0465536	ADAM metallopeptidase with thrombospondin type 1 motif, 17 [Source:ZFIN;Acc:ZDB-GENE-121030-7]	adamts17
ENSDARG00000010758	322.238	-0.970823	0.277922	-3.49315	0.000477365	0.0142387	calpain 12 [Source:ZFIN;Acc:ZDB-GENE-050419-245]	capn12
ENSDARG00000036990	153.595	-0.966505	0.207806	-4.651	3.30329e-06	0.000312454	dCMP deaminase [Source:ZFIN;Acc:ZDB-GENE-050417-116]	dctd
ENSDARG00000003313	501.499	-0.964633	0.204306	-4.72152	2.34084e-06	0.000244401	eps8 like 1b [Source:ZFIN;Acc:ZDB-GENE-050506-143]	eps8l1b
ENSDARG00000094840	95.158	-0.963821	0.279893	-3.44353	0.000574169	0.0160545	si:dkey-21e2.13 [Source:ZFIN;Acc:ZDB-GENE-050208-379]	si:dkey-21e2.13
ENSDARG00000004763	218.786	-0.96268	0.245022	-3.92896	8.53137e-05	0.00396256	HERV-H LTR-associating 2a, tandem duplicate 2 [Source:ZFIN;Acc:ZDB-GENE-091204-324]	hhla2a.2
ENSDARG00000098171	623.95	-0.961774	0.124532	-7.72308	1.13552e-14	1.40936e-11	zgc:162193 [Source:NCBI gene;Acc:323315]
ENSDARG00000090416	62.914	-0.959967	0.299638	-3.20376	0.00135647	0.029537	secretory calcium-binding phosphoprotein 1 [Source:ZFIN;Acc:ZDB-GENE-090424-1]	scpp1
ENSDARG00000032963	148.553	-0.959615	0.216861	-4.42502	9.64315e-06	0.000772367	hairy-related 12 [Source:ZFIN;Acc:ZDB-GENE-040824-5]	her12
ENSDARG00000090882	106.978	-0.958082	0.302805	-3.16402	0.00155604	0.0320106	si:rp71-36a1.5 [Source:ZFIN;Acc:ZDB-GENE-091204-428]	si:rp71-36a1.5
ENSDARG00000005690	2945.89	-0.957027	0.170782	-5.6038	2.09709e-08	5.32716e-06	solute carrier family 25 member 23a [Source:ZFIN;Acc:ZDB-GENE-121214-154]	slc25a23a
ENSDARG00000100249	65.328	-0.950984	0.301003	-3.15939	0.00158101	0.0323057	si:ch211-266k2.1 [Source:ZFIN;Acc:ZDB-GENE-141216-420]	si:ch211-266k2.1
ENSDARG00000103917	716.426	-0.945907	0.226776	-4.1711	3.03127e-05	0.00181074	zinc finger protein 185 with LIM domain [Source:ZFIN;Acc:ZDB-GENE-061103-355]	znf185
ENSDARG00000022466	611.977	-0.945178	0.15129	-6.24747	4.17148e-10	1.79221e-07	chloride channel, voltage-sensitive 5b [Source:ZFIN;Acc:ZDB-GENE-110407-11]	clcn5b
ENSDARG00000067549	103.197	-0.943997	0.2094	-4.50809	6.54128e-06	0.000564242	ADAM metallopeptidase with thrombospondin type 1 motif, 12 [Source:ZFIN;Acc:ZDB-GENE-070705-471]	adamts12
ENSDARG00000044039	174.467	-0.941267	0.263203	-3.57619	0.000348632	0.0112881	syntaxin 11a [Source:ZFIN;Acc:ZDB-GENE-040426-2564]	stx11a
ENSDARG00000026165	5877.92	-0.936059	0.153052	-6.11594	9.59886e-10	3.57413e-07	collagen, type XI, alpha 1a [Source:ZFIN;Acc:ZDB-GENE-070209-167]	col11a1a
ENSDARG00000104267	5996.41	-0.931278	0.176325	-5.2816	1.28061e-07	2.27064e-05	periostin, osteoblast specific factor b [Source:ZFIN;Acc:ZDB-GENE-030131-9120]	postnb
ENSDARG00000113329	85.7259	-0.928867	0.284068	-3.26987	0.00107596	0.0251444	C3a anaphylatoxin chemotactic receptor-like [Source:NCBI gene;Acc:101885604]	CU571081.1
ENSDARG00000060435	292.77	-0.928528	0.19533	-4.75365	1.99778e-06	0.000217719	BCL2 interacting protein like [Source:ZFIN;Acc:ZDB-GENE-060503-81]	bnipl
ENSDARG00000058799	297.229	-0.918778	0.215509	-4.26329	2.01442e-05	0.00138049	myosin binding protein Ha [Source:ZFIN;Acc:ZDB-GENE-040426-1531]	mybpha
ENSDARG00000045580	774.245	-0.918549	0.190772	-4.81491	1.47268e-06	0.000177844	lumican [Source:ZFIN;Acc:ZDB-GENE-040625-24]	lum
ENSDARG00000042707	711.058	-0.913397	0.139535	-6.54602	5.90915e-11	3.07014e-08	connexin 30.3 [Source:ZFIN;Acc:ZDB-GENE-040406-1]	cx30.3
ENSDARG00000012405	24164.5	-0.906271	0.281962	-3.21417	0.00130824	0.0287551	collagen, type I, alpha 1a [Source:ZFIN;Acc:ZDB-GENE-030131-9102]	col1a1a
ENSDARG00000100788	199.692	-0.904936	0.215817	-4.19307	2.75209e-05	0.00170317	thyroid hormone receptor interactor 10b [Source:ZFIN;Acc:ZDB-GENE-040426-969]	trip10b
ENSDARG00000056134	123.87	-0.904735	0.221114	-4.09171	4.28202e-05	0.00235048	C1q and TNF related 5 [Source:ZFIN;Acc:ZDB-GENE-050706-101]	c1qtnf5
ENSDARG00000073761	359.852	-0.904032	0.194403	-4.6503	3.3146e-06	0.000312454	myosin XIX [Source:ZFIN;Acc:ZDB-GENE-140106-116]	myo19
ENSDARG00000077217	503.876	-0.90181	0.194604	-4.63409	3.58516e-06	0.00033513	zgc:162184 [Source:ZFIN;Acc:ZDB-GENE-070424-83]	zgc:162184
ENSDARG00000063572	9698.6	-0.900937	0.131896	-6.83065	8.45324e-12	5.55452e-09	p53 apoptosis effector related to pmp22 [Source:ZFIN;Acc:ZDB-GENE-050104-1]	perp
ENSDARG00000071048	58.5956	-0.900523	0.259352	-3.4722	0.000516218	0.0150401	cellular communication network factor 6 [Source:ZFIN;Acc:ZDB-GENE-041001-86]	ccn6
ENSDARG00000102267	159.956	-0.89919	0.281432	-3.19505	0.00139805	0.0300614	zinc finger protein 750 [Source:NCBI gene;Acc:550483]	znf750
ENSDARG00000068275	987.412	-0.896583	0.189985	-4.71924	2.36729e-06	0.000245989	pentraxin 3, long a [Source:ZFIN;Acc:ZDB-GENE-030131-8720]	ptx3a
ENSDARG00000016479	107.184	-0.893961	0.253575	-3.52542	0.000422804	0.0129233	UDP glucuronosyltransferase 5 family, polypeptide A1 [Source:ZFIN;Acc:ZDB-GENE-051120-60]	ugt5a1
ENSDARG00000039051	8008.5	-0.893263	0.17339	-5.15174	2.58075e-07	4.178e-05	hedgehog acyltransferase like, a [Source:ZFIN;Acc:ZDB-GENE-040426-1865]	hhatla
ENSDARG00000044074	958.396	-0.891072	0.0976858	-9.12182	7.38758e-20	2.3578e-16	lysyl oxidase-like 2b [Source:NCBI gene;Acc:791144]	loxl2b
ENSDARG00000012341	954.006	-0.890811	0.211663	-4.20864	2.56912e-05	0.00161227	calpain 9 [Source:ZFIN;Acc:ZDB-GENE-010724-2]	capn9
ENSDARG00000104129	731.132	-0.890575	0.144762	-6.15201	7.65053e-10	2.90407e-07	si:dkey-23n7.10 [Source:ZFIN;Acc:ZDB-GENE-141222-64]	si:dkey-23n7.10
ENSDARG00000019507	548.737	-0.888632	0.165652	-5.36444	8.12027e-08	1.56392e-05	minichromosome maintenance complex component 5 [Source:ZFIN;Acc:ZDB-GENE-021209-1]	mcm5
ENSDARG00000025311	194.518	-0.887929	0.194309	-4.56967	4.88488e-06	0.000440053	CUB and zona pellucida-like domains 1, tandem duplicate 2 [Source:ZFIN;Acc:ZDB-GENE-131119-30]	cuzd1.2
ENSDARG00000105274	6161.44	-0.882307	0.229797	-3.8395	0.000123283	0.0052263		CABZ01074130.1
ENSDARG00000004473	323.575	-0.882266	0.239253	-3.68759	0.00022639	0.00827786	T-box transcription factor 21 [Source:ZFIN;Acc:ZDB-GENE-080104-3]	tbx21
ENSDARG00000077620	259.121	-0.881454	0.198452	-4.44166	8.92682e-06	0.000725215	cell division cycle associated 7a [Source:ZFIN;Acc:ZDB-GENE-050417-29]	cdca7a
ENSDARG00000006588	10500.2	-0.880623	0.206825	-4.25783	2.06425e-05	0.00139898	zgc:111983 [Source:ZFIN;Acc:ZDB-GENE-050417-335]	zgc:111983
ENSDARG00000012610	1374.34	-0.879805	0.130136	-6.76065	1.3737e-11	8.29453e-09	S-antigen; retina and pineal gland (arrestin) a [Source:ZFIN;Acc:ZDB-GENE-040426-1538]	saga
ENSDARG00000069192	181.186	-0.87769	0.179309	-4.89485	9.83832e-07	0.000124885	zgc:163030 [Source:ZFIN;Acc:ZDB-GENE-060810-77]	zgc:163030
ENSDARG00000038882	360.131	-0.875874	0.150615	-5.81531	6.05223e-09	1.87796e-06	structural maintenance of chromosomes 4 [Source:ZFIN;Acc:ZDB-GENE-020419-21]	smc4
ENSDARG00000016044	90.698	-0.875277	0.246682	-3.5482	0.000387871	0.0121705	GINS complex subunit 4 (Sld5 homolog) [Source:ZFIN;Acc:ZDB-GENE-040801-59]	gins4
ENSDARG00000109310	782.28	-0.869948	0.191539	-4.54188	5.57552e-06	0.000494297	im:7150988 [Source:ZFIN;Acc:ZDB-GENE-050309-169]	im:7150988
ENSDARG00000009014	3283.08	-0.861479	0.172963	-4.9807	6.33531e-07	8.90171e-05	collagen, type XI, alpha 1b [Source:ZFIN;Acc:ZDB-GENE-070912-607]	col11a1b
ENSDARG00000053133	385.046	-0.860315	0.20979	-4.10084	4.1166e-05	0.00227646	UDP-GlcNAc:betaGal beta-1,3-N-acetylglucosaminyltransferase 7, like [Source:ZFIN;Acc:ZDB-GENE-040718-143]	b3gnt7l
ENSDARG00000074393	120.342	-0.86024	0.265839	-3.23595	0.0012124	0.0273087	SH3 and SYLF domain containing 1 [Source:ZFIN;Acc:ZDB-GENE-040128-16]	sh3yl1
ENSDARG00000001760	150.04	-0.856643	0.220933	-3.87739	0.000105585	0.00464346	tenascin XBa [Source:ZFIN;Acc:ZDB-GENE-070103-5]	tnxba
ENSDARG00000088514	2536.64	-0.856587	0.203693	-4.20529	2.6075e-05	0.00162721	actinodin1 [Source:ZFIN;Acc:ZDB-GENE-030131-9105]	and1
ENSDARG00000059367	795.938	-0.856318	0.135549	-6.31739	2.66012e-10	1.16529e-07	microfibril associated protein 2 [Source:ZFIN;Acc:ZDB-GENE-030131-6710]	mfap2
ENSDARG00000096717	689.087	-0.855777	0.183797	-4.65611	3.2224e-06	0.000308977	uncharacterized LOC110438942 [Source:NCBI gene;Acc:110438942]	AL732488.2
ENSDARG00000086056	229.424	-0.852908	0.24635	-3.46217	0.000535833	0.0153278	pleckstrin homology domain containing, family G (with RhoGef domain) member 6 [Source:ZFIN;Acc:ZDB-GENE-030131-2517]	plekhg6
ENSDARG00000004576	142.087	-0.850172	0.225927	-3.76303	0.000167866	0.00656793	polo-like kinase 4 (Drosophila) [Source:NCBI gene;Acc:368390]	plk4
ENSDARG00000052688	275.697	-0.849297	0.245451	-3.46014	0.000539887	0.0154001	progestin and adipoQ receptor family member Vb [Source:NCBI gene;Acc:100007661]	paqr5b
ENSDARG00000026771	972.772	-0.847946	0.164315	-5.16048	2.46312e-07	4.01668e-05	transmembrane protein 41ab [Source:NCBI gene;Acc:406356]	tmem41ab
ENSDARG00000011094	132.262	-0.845027	0.180681	-4.67691	2.91228e-06	0.00028917	cyclin A2 [Source:ZFIN;Acc:ZDB-GENE-020418-1]	ccna2
ENSDARG00000009942	223.496	-0.843339	0.182885	-4.61131	4.00139e-06	0.000367881	cell division cycle 6 homolog (S. cerevisiae) [Source:ZFIN;Acc:ZDB-GENE-050506-131]	cdc6
ENSDARG00000102798	802.653	-0.842924	0.157504	-5.35176	8.71051e-08	1.64917e-05	minichromosome maintenance complex component 2 [Source:ZFIN;Acc:ZDB-GENE-020419-24]	mcm2
ENSDARG00000022309	4714.97	-0.84127	0.113455	-7.415	1.21629e-13	1.23514e-10	desmoplakin a [Source:ZFIN;Acc:ZDB-GENE-030131-2743]	dspa
ENSDARG00000043442	512.036	-0.841167	0.222654	-3.77791	0.000158152	0.0062596	zgc:153665 [Source:ZFIN;Acc:ZDB-GENE-061027-365]	zgc:153665
ENSDARG00000020084	582.792	-0.840742	0.276889	-3.03639	0.00239431	0.0427588	thyroglobulin [Source:ZFIN;Acc:ZDB-GENE-030519-1]	tg
ENSDARG00000010752	1816.32	-0.838996	0.145423	-5.76934	7.95838e-09	2.37064e-06	acyl-CoA synthetase long chain family member 4b [Source:ZFIN;Acc:ZDB-GENE-030131-6493]	acsl4b
ENSDARG00000087093	2323.47	-0.836359	0.17419	-4.80141	1.57555e-06	0.00018526	si:ch211-157c3.4 [Source:ZFIN;Acc:ZDB-GENE-030131-8454]	si:ch211-157c3.4
ENSDARG00000042221	101.628	-0.835021	0.248635	-3.35842	0.000783886	0.020352	methylenetetrahydrofolate dehydrogenase (NADP+ dependent) 1 like [Source:ZFIN;Acc:ZDB-GENE-041001-133]	mthfd1l
ENSDARG00000052658	374.906	-0.834951	0.147323	-5.6675	1.44896e-08	3.99646e-06	PTC7 protein phosphatase homolog b [Source:ZFIN;Acc:ZDB-GENE-081105-111]	pptc7b
ENSDARG00000017741	3131.3	-0.83473	0.123015	-6.78561	1.15597e-11	7.3787e-09	GTPase activating protein (SH3 domain) binding protein 1 [Source:ZFIN;Acc:ZDB-GENE-030131-7452]	g3bp1
ENSDARG00000044010	1229.84	-0.831083	0.162394	-5.11769	3.09297e-07	4.79862e-05	lysyl oxidase-like 2a [Source:NCBI gene;Acc:565508]	loxl2a
ENSDARG00000087210	73.4262	-0.827799	0.214912	-3.85181	0.000117248	0.00501846	von Willebrand factor A domain containing 3A [Source:ZFIN;Acc:ZDB-GENE-131121-527]	vwa3a
ENSDARG00000070427	591.743	-0.824093	0.231261	-3.56347	0.000365981	0.0116473	S100 calcium binding protein V1 [Source:ZFIN;Acc:ZDB-GENE-080407-1]	s100v1
ENSDARG00000060023	85.4662	-0.824009	0.255559	-3.22434	0.00126264	0.0279988	non-SMC condensin II complex, subunit G2 [Source:ZFIN;Acc:ZDB-GENE-070410-100]	ncapg2
ENSDARG00000010555	157.072	-0.823306	0.205759	-4.00131	6.2993e-05	0.00319847	pyruvate dehydrogenase E1 alpha 1 subunit b [Source:ZFIN;Acc:ZDB-GENE-040718-96]	pdha1b
ENSDARG00000045958	750.29	-0.822389	0.180919	-4.54562	5.47746e-06	0.000487538	EGF-like-domain, multiple 6 [Source:ZFIN;Acc:ZDB-GENE-040718-157]	egfl6
ENSDARG00000027582	1132.29	-0.821298	0.160949	-5.10286	3.34566e-07	5.15485e-05	angiopoietin-like 7 [Source:ZFIN;Acc:ZDB-GENE-041010-175]	angptl7
ENSDARG00000045051	1953.19	-0.819377	0.175901	-4.65817	3.19031e-06	0.000308765	solute carrier family 16 member 3 [Source:ZFIN;Acc:ZDB-GENE-030131-5487]	slc16a3
ENSDARG00000110744	132.316	-0.819238	0.268242	-3.0541	0.00225736	0.0411351	cytokine like 1 [Source:NCBI gene;Acc:101886995]	CYTL1
ENSDARG00000036588	2995.52	-0.818368	0.17396	-4.70434	2.54691e-06	0.00025982	major histocompatibility complex class I ZBA [Source:ZFIN;Acc:ZDB-GENE-040426-2149]	mhc1zba
ENSDARG00000102758	237.146	-0.818277	0.23348	-3.5047	0.000457128	0.0137823	gamma-glutamyl hydrolase [Source:NCBI gene;Acc:553228]	FO704661.1
ENSDARG00000104836	3550.17	-0.817917	0.201234	-4.06451	4.81339e-05	0.00257263	myomesin 1b [Source:ZFIN;Acc:ZDB-GENE-080416-2]	myom1b
ENSDARG00000068409	220.449	-0.817835	0.185379	-4.4117	1.02564e-05	0.000809676	vestigial like 4 like [Source:ZFIN;Acc:ZDB-GENE-070112-1682]	vgll4l
ENSDARG00000009401	740.683	-0.817631	0.171229	-4.77506	1.79655e-06	0.00020264	versican b [Source:ZFIN;Acc:ZDB-GENE-030131-2185]	vcanb
ENSDARG00000042876	476.737	-0.814326	0.125491	-6.48914	8.63293e-11	4.28596e-08	ABRA C-terminal like [Source:NCBI gene;Acc:336650]	abracl
ENSDARG00000003941	961.352	-0.813577	0.0979047	-8.30989	9.57913e-17	2.14007e-13	ribosome biogenesis regulator 1 homolog [Source:ZFIN;Acc:ZDB-GENE-030131-9345]	rrs1
ENSDARG00000101482	640.969	-0.813412	0.138114	-5.88941	3.87578e-09	1.29237e-06	hexokinase 2 [Source:ZFIN;Acc:ZDB-GENE-040426-2017]	hk2
ENSDARG00000087492	611.9	-0.805464	0.218813	-3.68106	0.000232266	0.00840963	arf-GAP with Rho-GAP domain, ANK repeat and PH domain-containing protein 1-like [Source:NCBI gene;Acc:100005008]	FO704810.1
ENSDARG00000057575	512.085	-0.804536	0.181282	-4.43804	9.07828e-06	0.000732194	purine nucleoside phosphorylase 4a [Source:ZFIN;Acc:ZDB-GENE-040625-83]	pnp4a
ENSDARG00000005942	53.8949	-0.803909	0.267512	-3.00513	0.00265465	0.045586	vomeronasal 2, receptor 1 [Source:ZFIN;Acc:ZDB-GENE-050419-65]	vmn2r1
ENSDARG00000101212	246.669	-0.80369	0.256576	-3.13237	0.001734	0.034483		CU681841.1
ENSDARG00000079119	1233.11	-0.80135	0.251127	-3.19102	0.00141774	0.0303388	si:ch211-229d2.5 [Source:ZFIN;Acc:ZDB-GENE-121214-200]	si:ch211-229d2.5
ENSDARG00000095005	128.195	-0.797979	0.215401	-3.70462	0.000211708	0.00784372	si:dkey-21e2.10 [Source:ZFIN;Acc:ZDB-GENE-050208-778]	si:dkey-21e2.10
ENSDARG00000025403	902.349	-0.793358	0.209634	-3.78449	0.000154023	0.00616673	finTRIM family, member 83 [Source:ZFIN;Acc:ZDB-GENE-031002-11]	ftr83
ENSDARG00000038785	1991.08	-0.791716	0.207736	-3.81117	0.000138313	0.00570119	ATP-binding cassette, sub-family F (GCN20), member 2a [Source:ZFIN;Acc:ZDB-GENE-030131-8714]	abcf2a
ENSDARG00000092115	10752.8	-0.789777	0.169017	-4.67278	2.97148e-06	0.000292249	eukaryotic translation initiation factor 4A1A [Source:ZFIN;Acc:ZDB-GENE-031030-2]	eif4a1a
ENSDARG00000104656	129.751	-0.789638	0.2488	-3.17379	0.00150463	0.0314295	si:dkeyp-97a10.3 [Source:ZFIN;Acc:ZDB-GENE-131127-642]	si:dkeyp-97a10.3
ENSDARG00000059582	292.137	-0.786545	0.209908	-3.7471	0.00017889	0.00685709	sosondowah ankyrin repeat domain family Cb [Source:ZFIN;Acc:ZDB-GENE-061215-96]	sowahcb
ENSDARG00000055118	1756.32	-0.783549	0.115682	-6.77329	1.25883e-11	7.8121e-09	myosin regulatory light chain interacting protein b [Source:NCBI gene;Acc:565911]	mylipb
ENSDARG00000055561	632.912	-0.783471	0.149839	-5.22874	1.70665e-07	2.91056e-05	core 1 synthase, glycoprotein-N-acetylgalactosamine 3-beta-galactosyltransferase, 1b [Source:NCBI gene;Acc:337131]	c1galt1b
ENSDARG00000093584	3274.02	-0.781866	0.20827	-3.7541	0.000173964	0.0067241	zgc:193505 [Source:ZFIN;Acc:ZDB-GENE-030131-7103]	zgc:193505
ENSDARG00000102929	62.4371	-0.781357	0.263295	-2.96762	0.0030012	0.0497402	zgc:101715 [Source:ZFIN;Acc:ZDB-GENE-040912-59]	C18H19orf12
ENSDARG00000069342	716.136	-0.78095	0.101062	-7.72744	1.09727e-14	1.40936e-11	zgc:153115 [Source:ZFIN;Acc:ZDB-GENE-061013-418]	zgc:153115
ENSDARG00000056141	5569.66	-0.777506	0.174188	-4.46359	8.05961e-06	0.000670058	coenzyme Q10B [Source:NCBI gene;Acc:550442]	coq10b
ENSDARG00000091754	137.201	-0.776114	0.209903	-3.69749	0.000217743	0.00802739	coiled-coil-helix-coiled-coil-helix domain containing 5 [Source:NCBI gene;Acc:100000646]	CT573476.1
ENSDARG00000102464	324.29	-0.775897	0.255681	-3.03463	0.00240833	0.0428379	wingless-type MMTV integration site family, member 5b [Source:NCBI gene;Acc:30105]	wnt5b
ENSDARG00000094104	644.153	-0.773857	0.236149	-3.27699	0.00104919	0.0246997	si:ch211-213i16.3 [Source:NCBI gene;Acc:100536429]	AL929237.1
ENSDARG00000006422	527.616	-0.773142	0.221111	-3.49663	0.000471175	0.0140917	extended synaptotagmin-like protein 3 [Source:ZFIN;Acc:ZDB-GENE-050809-35]	esyt3
ENSDARG00000058944	355.091	-0.769452	0.177432	-4.33661	1.447e-05	0.0010634	si:dkey-8e10.3 [Source:ZFIN;Acc:ZDB-GENE-081104-442]	si:dkey-8e10.3
ENSDARG00000097006	501.614	-0.768457	0.184536	-4.16426	3.12368e-05	0.00185109		CR854839.1
ENSDARG00000026359	308.253	-0.766633	0.214339	-3.57674	0.00034791	0.0112881	phenazine biosynthesis-like protein domain containing 2 [Source:ZFIN;Acc:ZDB-GENE-050417-456]	pbld2
ENSDARG00000105380	155.398	-0.766281	0.190154	-4.0298	5.58253e-05	0.00287996	fibrinogen-like 1 [Source:ZFIN;Acc:ZDB-GENE-130815-1]	fgl1
ENSDARG00000007418	331.193	-0.766001	0.191492	-4.00017	6.32964e-05	0.0032017	charged multivesicular body protein 4C [Source:ZFIN;Acc:ZDB-GENE-050417-389]	chmp4c
ENSDARG00000077236	1199.29	-0.76524	0.131877	-5.8027	6.52541e-09	1.99704e-06	heat shock protein, alpha-crystallin-related, b6 [Source:ZFIN;Acc:ZDB-GENE-080214-7]	hspb6
ENSDARG00000074782	63.0636	-0.764935	0.243788	-3.1377	0.00170279	0.0339964	adhesion G protein-coupled receptor G3 [Source:ZFIN;Acc:ZDB-GENE-140106-110]	adgrg3
ENSDARG00000044544	109.434	-0.764346	0.251534	-3.03874	0.00237568	0.0424941	zgc:110782 [Source:ZFIN;Acc:ZDB-GENE-050320-51]	zgc:110782
ENSDARG00000028096	1563.39	-0.760653	0.200151	-3.8004	0.00014446	0.00590014	claudin 23a [Source:ZFIN;Acc:ZDB-GENE-091204-28]	cldn23a
ENSDARG00000062970	656.001	-0.758237	0.102756	-7.37898	1.59504e-13	1.54934e-10	niban apoptosis regulator 2a [Source:ZFIN;Acc:ZDB-GENE-070112-1222]	niban2a
ENSDARG00000036864	2038.67	-0.757228	0.19564	-3.87053	0.0001086	0.00475734	solute carrier family 34 member 2b [Source:ZFIN;Acc:ZDB-GENE-030709-1]	slc34a2b
ENSDARG00000019601	2402.96	-0.755796	0.205153	-3.68406	0.000229546	0.00836589	collagen, type XII, alpha 1b [Source:ZFIN;Acc:ZDB-GENE-120215-116]	col12a1b
ENSDARG00000046148	219.513	-0.752248	0.201144	-3.73985	0.000184132	0.00698327	tumor necrosis factor, alpha-induced protein 8-like 2b [Source:NCBI gene;Acc:393345]	tnfaip8l2b
ENSDARG00000031044	3713.11	-0.750451	0.152521	-4.92032	8.6405e-07	0.000111582	lipase, endothelial [Source:ZFIN;Acc:ZDB-GENE-040426-699]	lipg
ENSDARG00000016484	3376.39	-0.750399	0.128561	-5.83689	5.31833e-09	1.67348e-06	dyskeratosis congenita 1, dyskerin [Source:ZFIN;Acc:ZDB-GENE-031118-120]	dkc1
ENSDARG00000057323	110.81	-0.749762	0.183542	-4.08496	4.40849e-05	0.00240807	E2F transcription factor 8 [Source:NCBI gene;Acc:565952]	e2f8
ENSDARG00000003259	254.951	-0.749029	0.218699	-3.42493	0.000614948	0.0168986	lysyl oxidase a [Source:ZFIN;Acc:ZDB-GENE-040426-2398]	loxa
ENSDARG00000055172	626.353	-0.748985	0.192793	-3.88492	0.000102362	0.00452843	si:ch211-256m1.8 [Source:ZFIN;Acc:ZDB-GENE-131127-417]	si:ch211-256m1.8
ENSDARG00000037748	842.579	-0.748608	0.125124	-5.98294	2.19148e-09	7.77142e-07	solute carrier family 43 member 1b [Source:ZFIN;Acc:ZDB-GENE-070209-173]	slc43a1b
ENSDARG00000041960	236.541	-0.747991	0.229083	-3.26515	0.00109405	0.0254605	si:ch211-173a9.6 [Source:ZFIN;Acc:ZDB-GENE-030131-4623]	si:ch211-173a9.6
ENSDARG00000044695	166.006	-0.746789	0.225567	-3.31072	0.000930552	0.0229972	coiled-coil domain containing 80 like 2 [Source:ZFIN;Acc:ZDB-GENE-091118-63]	ccdc80l2
ENSDARG00000099555	3554.39	-0.745863	0.159712	-4.67006	3.0111e-06	0.00029376	forkhead box O1 a [Source:NCBI gene;Acc:768121]	foxo1a
ENSDARG00000016789	91.8296	-0.744969	0.234671	-3.17452	0.00150082	0.0314295	zgc:152891 [Source:ZFIN;Acc:ZDB-GENE-061013-229]	zgc:152891
ENSDARG00000011618	816.999	-0.741944	0.169044	-4.38907	1.13837e-05	0.000879958	solute carrier family 26 member 2 [Source:ZFIN;Acc:ZDB-GENE-030717-3]	slc26a2
ENSDARG00000054562	273.148	-0.740379	0.204371	-3.62271	0.000291529	0.00994358	hairy and enhancer of split-related 15, tandem duplicate 1 [Source:ZFIN;Acc:ZDB-GENE-030707-2]	her15.1
ENSDARG00000032631	158.127	-0.739528	0.214123	-3.45376	0.000552831	0.0156432	leukotriene B4 receptor [Source:ZFIN;Acc:ZDB-GENE-070705-164]	ltb4r
ENSDARG00000015149	77.7832	-0.738581	0.241729	-3.05541	0.00224752	0.0410562	WASP actin nucleation promoting factor a [Source:ZFIN;Acc:ZDB-GENE-081104-419]	wasa
ENSDARG00000092467	5714.95	-0.73536	0.0931602	-7.8935	2.93835e-15	4.37637e-12	si:ch73-46j18.5 [Source:ZFIN;Acc:ZDB-GENE-030131-7892]	si:ch73-46j18.5
ENSDARG00000021579	136.77	-0.735286	0.243406	-3.02081	0.00252097	0.0441516	origin recognition complex, subunit 5 [Source:ZFIN;Acc:ZDB-GENE-040426-2275]	orc5
ENSDARG00000024204	570.463	-0.733858	0.149272	-4.91626	8.82141e-07	0.000113264	minichromosome maintenance complex component 3 [Source:ZFIN;Acc:ZDB-GENE-020419-4]	mcm3
ENSDARG00000103333	975.579	-0.733793	0.134465	-5.45712	4.8391e-08	1.04543e-05	BAR/IMD domain containing adaptor protein 2b [Source:ZFIN;Acc:ZDB-GENE-100812-7]	baiap2b
ENSDARG00000013415	1345.29	-0.732676	0.0976928	-7.4998	6.39174e-14	6.7999e-11	lamin A [Source:ZFIN;Acc:ZDB-GENE-020424-3]	lmna
ENSDARG00000025465	96.995	-0.729953	0.245954	-2.96785	0.00299893	0.0497402	spondin 2a, extracellular matrix protein [Source:ZFIN;Acc:ZDB-GENE-990415-160]	spon2a
ENSDARG00000001558	199.814	-0.729044	0.177518	-4.10688	4.01045e-05	0.00223084	kinesin family member C1 [Source:ZFIN;Acc:ZDB-GENE-000208-21]	kifc1
ENSDARG00000105590	2835.97	-0.729029	0.204997	-3.55629	0.000376131	0.0119194	si:cabz01007794.1 [Source:ZFIN;Acc:ZDB-GENE-160728-147]	si:cabz01007794.1
ENSDARG00000070480	461.622	-0.729007	0.171785	-4.24373	2.19838e-05	0.00146173	anterior gradient 2 [Source:NCBI gene;Acc:335616]	agr2
ENSDARG00000051861	7811.48	-0.728647	0.166949	-4.36449	1.2742e-05	0.000961723	plakophilin 3a [Source:ZFIN;Acc:ZDB-GENE-060512-114]	pkp3a
ENSDARG00000077778	401.954	-0.72801	0.174132	-4.18079	2.90497e-05	0.00176358	ADAM metallopeptidase with thrombospondin type 1 motif, 9 [Source:ZFIN;Acc:ZDB-GENE-070814-6]	adamts9
ENSDARG00000009612	1864.98	-0.723581	0.181021	-3.99722	6.40918e-05	0.00322241	chitinase, acidic.3 [Source:ZFIN;Acc:ZDB-GENE-040426-2891]	chia.3
ENSDARG00000013293	213.579	-0.723497	0.165036	-4.38387	1.16589e-05	0.000892023	cysteine-rich secretory protein LCCL domain containing 1b [Source:ZFIN;Acc:ZDB-GENE-040426-1204]	crispld1b
ENSDARG00000062059	756.103	-0.723435	0.145699	-4.96526	6.86088e-07	9.31969e-05	si:ch211-236l14.4 [Source:ZFIN;Acc:ZDB-GENE-081104-189]	si:ch211-236l14.4
ENSDARG00000092788	381.299	-0.722924	0.19321	-3.74164	0.000182821	0.00695811	si:dkey-21e2.15 [Source:ZFIN;Acc:ZDB-GENE-050208-780]	si:dkey-21e2.15
ENSDARG00000106630	443.128	-0.72192	0.239394	-3.01561	0.00256459	0.0446574		LO018627.1
ENSDARG00000007709	297.888	-0.721825	0.170021	-4.24552	2.1809e-05	0.00146105	ADAM metallopeptidase with thrombospondin type 1 motif, 8a [Source:ZFIN;Acc:ZDB-GENE-060526-202]	adamts8a
ENSDARG00000069093	10692.8	-0.72167	0.170599	-4.23021	2.33474e-05	0.00152071	collagen, type II, alpha 1a [Source:ZFIN;Acc:ZDB-GENE-980526-192]	col2a1a
ENSDARG00000070256	352.014	-0.721478	0.133456	-5.40611	6.44095e-08	1.30816e-05	SUZ12 polycomb repressive complex 2 subunit a [Source:NCBI gene;Acc:794171]	suz12a
ENSDARG00000102687	189.853	-0.720683	0.237742	-3.03136	0.00243453	0.0431323		CABZ01085139.1
ENSDARG00000038891	238.024	-0.718769	0.189492	-3.79314	0.000148755	0.00600964	trypsin I-P1-like [Source:NCBI gene;Acc:560023]	AL954146.1
ENSDARG00000094577	950.109	-0.717966	0.17715	-4.05288	5.05916e-05	0.00267202	CDC42 small effector 2 [Source:NCBI gene;Acc:794234]	cdc42se2
ENSDARG00000013794	397.641	-0.717724	0.200102	-3.58679	0.000334779	0.0110477	Kruppel-like factor 11b [Source:ZFIN;Acc:ZDB-GENE-061103-82]	klf11b
ENSDARG00000078322	7184.06	-0.716171	0.163954	-4.36811	1.25328e-05	0.000949137	collagen, type XII, alpha 1a [Source:ZFIN;Acc:ZDB-GENE-090728-1]	col12a1a
ENSDARG00000012593	6144.33	-0.715706	0.168837	-4.23905	2.24472e-05	0.0014867	procollagen, type V, alpha 1 [Source:ZFIN;Acc:ZDB-GENE-041105-6]	col5a1
ENSDARG00000076192	1443.43	-0.714323	0.129485	-5.51664	3.45549e-08	8.17086e-06	ankyrin repeat domain 1b (cardiac muscle) [Source:ZFIN;Acc:ZDB-GENE-070820-13]	ankrd1b
ENSDARG00000088885	753.4	-0.713848	0.213753	-3.3396	0.000838995	0.0215448	si:ch1073-340i21.3 [Source:ZFIN;Acc:ZDB-GENE-030131-199]	si:ch1073-340i21.3
ENSDARG00000037640	118.498	-0.713731	0.219939	-3.24514	0.00117394	0.0267077	aurora kinase B [Source:NCBI gene;Acc:791894]	aurkb
ENSDARG00000104353	5280.95	-0.710984	0.131877	-5.39129	6.99551e-08	1.38307e-05	NOP58 ribonucleoprotein homolog (yeast) [Source:ZFIN;Acc:ZDB-GENE-040426-2140]	nop58
ENSDARG00000012422	1461.88	-0.710476	0.144141	-4.92904	8.26363e-07	0.000108993	collagen, type XI, alpha 2 [Source:ZFIN;Acc:ZDB-GENE-000208-23]	col11a2
ENSDARG00000034930	88.9992	-0.709642	0.214115	-3.31431	0.000918709	0.0227801	connexin 52.6 [Source:ZFIN;Acc:ZDB-GENE-040310-6]	cx52.6
ENSDARG00000010472	5202.76	-0.708268	0.123363	-5.74133	9.39382e-09	2.69061e-06	ATPase Na+/K+ transporting subunit alpha 2 [Source:ZFIN;Acc:ZDB-GENE-001212-6]	atp1a2a
ENSDARG00000101816	3432.5	-0.708234	0.202928	-3.49008	0.000482873	0.0143456	collagen, type V, alpha 3b [Source:ZFIN;Acc:ZDB-GENE-110728-4]	col5a3b
ENSDARG00000104314	716.307	-0.705896	0.124669	-5.66216	1.49475e-08	4.0234e-06	neuregulin 1 [Source:ZFIN;Acc:ZDB-GENE-050302-113]	nrg1
ENSDARG00000112943	165.894	-0.705446	0.197146	-3.57829	0.000345843	0.0112881	adhesion G protein-coupled receptor E5b, duplicate 3 [Source:ZFIN;Acc:ZDB-GENE-121214-275]	adgre5b.3
ENSDARG00000029075	7363.48	-0.702269	0.192925	-3.64012	0.000272514	0.00938096	6-phosphofructo-2-kinase/fructose-2,6-biphosphatase 4b [Source:ZFIN;Acc:ZDB-GENE-031031-4]	pfkfb4b
ENSDARG00000101592	910.886	-0.702221	0.151484	-4.63562	3.55862e-06	0.000334047	collagen, type XXII, alpha 1 [Source:ZFIN;Acc:ZDB-GENE-090827-2]	col22a1
ENSDARG00000012274	776.67	-0.702027	0.134658	-5.21341	1.85403e-07	3.13794e-05	eukaryotic translation initiation factor 4E family member 1c [Source:ZFIN;Acc:ZDB-GENE-050417-398]	eif4e1c
ENSDARG00000058003	342.678	-0.701178	0.179916	-3.89725	9.72916e-05	0.00435631	WAP four-disulfide core domain 1 [Source:ZFIN;Acc:ZDB-GENE-070112-352]	wfdc1
ENSDARG00000014626	749.078	-0.700439	0.146536	-4.78	1.75298e-06	0.000201265	distal-less homeobox 3b [Source:NCBI gene;Acc:30585]	dlx3b
ENSDARG00000062152	826.359	-0.699968	0.13074	-5.35391	8.60744e-08	1.64358e-05	chromatin assembly factor 1, subunit A (p150) [Source:NCBI gene;Acc:563212]	chaf1a
ENSDARG00000057108	230.621	-0.699676	0.205565	-3.40367	0.000664875	0.017924	serpin peptidase inhibitor, clade E (nexin, plasminogen activator inhibitor type 1), member 3 [Source:NCBI gene;Acc:556612]	serpine3
ENSDARG00000070950	268.224	-0.699521	0.183485	-3.81241	0.000137619	0.00568309	serine/threonine/tyrosine kinase 1a [Source:ZFIN;Acc:ZDB-GENE-060503-428]	styk1a
ENSDARG00000052734	868.632	-0.699051	0.131025	-5.33524	9.54185e-08	1.77932e-05	3-hydroxy-3-methylglutaryl-CoA reductase a [Source:ZFIN;Acc:ZDB-GENE-040401-2]	hmgcra
ENSDARG00000014041	233.793	-0.698692	0.193263	-3.61525	0.000300061	0.0101111	SWI/SNF-related, matrix-associated actin-dependent regulator of chromatin, subfamily a, containing DEAD/H box 1 a [Source:NCBI gene;Acc:557875]	smarcad1a
ENSDARG00000055632	1074.58	-0.698368	0.112186	-6.22511	4.81229e-10	2.02852e-07	smoothelin, like [Source:ZFIN;Acc:ZDB-GENE-040212-1]	smtnl
ENSDARG00000057683	524.924	-0.698361	0.127884	-5.46089	4.73757e-08	1.04543e-05	minichromosome maintenance complex component 6 [Source:ZFIN;Acc:ZDB-GENE-030909-6]	mcm6
ENSDARG00000031678	7288.78	-0.695746	0.144148	-4.8266	1.38883e-06	0.000169551	collagen, type V, alpha 2a [Source:ZFIN;Acc:ZDB-GENE-030616-13]	col5a2a
ENSDARG00000033735	299.474	-0.689424	0.210826	-3.27011	0.00107505	0.0251444	neutrophil cytosolic factor 1 [Source:ZFIN;Acc:ZDB-GENE-031006-6]	ncf1
ENSDARG00000062049	406.068	-0.688966	0.18387	-3.74703	0.000178939	0.00685709	Rho GTPase activating protein 45b [Source:ZFIN;Acc:ZDB-GENE-071213-2]	arhgap45b
ENSDARG00000039499	1469.51	-0.686317	0.178188	-3.85164	0.000117329	0.00501846	heme-binding protein soul2 [Source:ZFIN;Acc:ZDB-GENE-030131-2524]	soul2
ENSDARG00000087390	1123.7	-0.686114	0.217719	-3.15137	0.00162505	0.0329747	hemoglobin, beta embryonic 1.3 [Source:ZFIN;Acc:ZDB-GENE-131120-128]	hbbe1.3
ENSDARG00000014047	2735.49	-0.685665	0.162442	-4.22097	2.43255e-05	0.00156165	claudin 7b [Source:NCBI gene;Acc:60635]	cldn7b
ENSDARG00000037654	148.461	-0.684167	0.209898	-3.25952	0.001116	0.0257835	phosphomannomutase 2 [Source:ZFIN;Acc:ZDB-GENE-030722-6]	pmm2
ENSDARG00000074908	2411.37	-0.677627	0.187724	-3.6097	0.000306555	0.0102834	collagen, type VI, alpha 1 [Source:ZFIN;Acc:ZDB-GENE-070501-6]	col6a1
ENSDARG00000069279	959.605	-0.677585	0.164996	-4.10666	4.01414e-05	0.00223084	ELOVL fatty acid elongase 7a [Source:ZFIN;Acc:ZDB-GENE-030131-6149]	elovl7a
ENSDARG00000040985	438.618	-0.676562	0.16384	-4.1294	3.63714e-05	0.00208888	integrin, beta-like 1 [Source:ZFIN;Acc:ZDB-GENE-050522-410]	itgbl1
ENSDARG00000058371	164649	-0.676521	0.196976	-3.43453	0.000593582	0.0164531	keratin 5 [Source:ZFIN;Acc:ZDB-GENE-991110-23]	krt5
ENSDARG00000005629	894.68	-0.676509	0.144557	-4.67986	2.87067e-06	0.000287595	SET and MYND domain containing 2b [Source:NCBI gene;Acc:568616]	smyd2b
ENSDARG00000079651	2004.9	-0.675321	0.126671	-5.33132	9.75038e-08	1.78552e-05	si:ch1073-174d20.2 [Source:ZFIN;Acc:ZDB-GENE-121214-51]	si:ch1073-174d20.2
ENSDARG00000061764	18590.4	-0.674335	0.197223	-3.41915	0.00062816	0.0171982	AHNAK nucleoprotein [Source:ZFIN;Acc:ZDB-GENE-030131-8719]	ahnak
ENSDARG00000020007	17100.7	-0.672947	0.18831	-3.57362	0.000352081	0.0113773	collagen, type I, alpha 2 [Source:ZFIN;Acc:ZDB-GENE-030131-8415]	col1a2
ENSDARG00000110581	445.011	-0.672898	0.116687	-5.76671	8.08346e-09	2.3724e-06	mitogen-activated protein kinase 4 [Source:ZFIN;Acc:ZDB-GENE-040426-2835]	mapk4
ENSDARG00000094614	353.138	-0.670847	0.196529	-3.41349	0.000641374	0.0174911		BX323458.2
ENSDARG00000058598	265.371	-0.666945	0.202206	-3.29835	0.000972554	0.0236686	SRY-box transcription factor 18 [Source:ZFIN;Acc:ZDB-GENE-080725-1]	sox18
ENSDARG00000008805	197.669	-0.66618	0.168523	-3.95305	7.71617e-05	0.00368348	origin recognition complex, subunit 3 [Source:ZFIN;Acc:ZDB-GENE-030131-6247]	orc3
ENSDARG00000040628	776.448	-0.665299	0.215808	-3.08283	0.00205046	0.0384952	zgc:110333 [Source:ZFIN;Acc:ZDB-GENE-050417-331]	zgc:110333
ENSDARG00000042988	8297.39	-0.665041	0.102798	-6.46941	9.83839e-11	4.57916e-08	solute carrier family 24 member 2 [Source:ZFIN;Acc:ZDB-GENE-060825-277]	slc24a2
ENSDARG00000094041	54310.8	-0.664767	0.200962	-3.30793	0.000939889	0.0231016	keratin 17 [Source:ZFIN;Acc:ZDB-GENE-060503-86]	krt17
ENSDARG00000103443	309.882	-0.662671	0.1911	-3.46767	0.000524993	0.0151781	von Willebrand factor D and EGF domains [Source:ZFIN;Acc:ZDB-GENE-060929-1226]	vwde
ENSDARG00000071877	1234.74	-0.662488	0.174476	-3.79702	0.000146446	0.00593784	dehydrogenase/reductase (SDR family) member 7Cb [Source:NCBI gene;Acc:553684]	dhrs7cb
ENSDARG00000075851	492.529	-0.661294	0.142729	-4.6332	3.60055e-06	0.000335167	OAF homolog a (Drosophila) [Source:ZFIN;Acc:ZDB-GENE-090917-1]	oafa
ENSDARG00000021787	4472.27	-0.660955	0.220963	-2.99125	0.00277838	0.0470241	ATP-binding cassette, sub-family B (MDR/TAP), member 5 [Source:ZFIN;Acc:ZDB-GENE-030131-6414]	abcb5
ENSDARG00000105022	160.208	-0.65791	0.215828	-3.04831	0.00230136	0.0416988	ATP-sensitive inward rectifier potassium channel 10 [Source:NCBI gene;Acc:100329607]	FO704813.1
ENSDARG00000009637	21264.1	-0.65724	0.102744	-6.39689	1.58568e-10	7.08516e-08	recoverin 3 [Source:ZFIN;Acc:ZDB-GENE-040426-1661]	rcvrn3
ENSDARG00000060410	213.883	-0.657138	0.197953	-3.31967	0.000901247	0.0224718	thrombospondin 2a [Source:ZFIN;Acc:ZDB-GENE-020708-2]	thbs2a
ENSDARG00000060788	161.446	-0.656614	0.216929	-3.02687	0.002471	0.0436401	leucine rich repeat containing 14B [Source:NCBI gene;Acc:566643]	lrrc14b
ENSDARG00000104687	2510.66	-0.656328	0.165438	-3.96721	7.27192e-05	0.00353948	solute carrier family 16 member 9b [Source:ZFIN;Acc:ZDB-GENE-040801-69]	slc16a9b
ENSDARG00000017676	1694.17	-0.655722	0.165182	-3.96969	7.19653e-05	0.00351043	matrix metallopeptidase 2 [Source:ZFIN;Acc:ZDB-GENE-030131-9123]	mmp2
ENSDARG00000087873	290.848	-0.655204	0.171616	-3.81785	0.00013462	0.0056111	2-epi-5-epi-valiolone synthase [Source:ZFIN;Acc:ZDB-GENE-131121-365]	eevs
ENSDARG00000020072	10054.5	-0.65371	0.123565	-5.29041	1.22042e-07	2.18123e-05	thrombospondin 4b [Source:NCBI gene;Acc:252850]	thbs4b
ENSDARG00000033251	776.242	-0.652835	0.214268	-3.04682	0.00231276	0.0417641	oxysterol binding protein-like 3a [Source:ZFIN;Acc:ZDB-GENE-040912-77]	osbpl3a
ENSDARG00000043128	3190.41	-0.651851	0.180008	-3.62124	0.000293194	0.00996993	claudin e [Source:ZFIN;Acc:ZDB-GENE-010328-5]	cldne
ENSDARG00000062929	1091.87	-0.651078	0.157103	-4.14426	3.40908e-05	0.00198175	si:dkeyp-9d4.4 [Source:ZFIN;Acc:ZDB-GENE-121214-254]	si:dkeyp-9d4.4
ENSDARG00000061049	140.944	-0.6509	0.172279	-3.77817	0.000157988	0.0062596	ring finger protein 182 [Source:ZFIN;Acc:ZDB-GENE-060825-49]	rnf182
ENSDARG00000099954	4655.07	-0.650715	0.153977	-4.22606	2.37822e-05	0.00154005	pleckstrin homology domain containing, family M (with RUN domain) member 1 [Source:ZFIN;Acc:ZDB-GENE-030131-2752]	plekhm1
ENSDARG00000035809	24161	-0.649682	0.186993	-3.47436	0.000512068	0.014974	collagen, type I, alpha 1b [Source:ZFIN;Acc:ZDB-GENE-030131-4400]	col1a1b
ENSDARG00000068036	419.605	-0.647896	0.174513	-3.71259	0.000205149	0.00763871	transmembrane protein 119b [Source:ZFIN;Acc:ZDB-GENE-070410-49]	tmem119b
ENSDARG00000100826	21497.9	-0.647796	0.169095	-3.83096	0.000127647	0.00538003	hypoxia inducible factor 1 subunit alpha, like [Source:ZFIN;Acc:ZDB-GENE-040426-1315]	hif1al
ENSDARG00000024829	4692.73	-0.64695	0.144029	-4.49179	7.06267e-06	0.000606873	tenascin N [Source:ZFIN;Acc:ZDB-GENE-990415-262]	tnn
ENSDARG00000067729	492.823	-0.646621	0.172707	-3.74403	0.000181089	0.00691363	AT rich interactive domain 3C (BRIGHT-like) [Source:NCBI gene;Acc:569444]	arid3c
ENSDARG00000037845	1869.5	-0.645816	0.136024	-4.74781	2.05635e-06	0.000221937	collagen, type IX, alpha 3 [Source:ZFIN;Acc:ZDB-GENE-030131-9799]	col9a3
ENSDARG00000037158	327.198	-0.645552	0.165841	-3.89261	9.91732e-05	0.0044136	regulator of chromosome condensation 1 [Source:ZFIN;Acc:ZDB-GENE-040426-2216]	rcc1
ENSDARG00000058953	2302.55	-0.645479	0.126089	-5.11921	3.06816e-07	4.79341e-05	ATP-binding cassette, sub-family C (CFTR/MRP), member 4 [Source:ZFIN;Acc:ZDB-GENE-030616-511]	abcc4
ENSDARG00000051836	654.673	-0.645022	0.144141	-4.47494	7.64344e-06	0.000646826	si:dkeyp-19e1.3 [Source:ZFIN;Acc:ZDB-GENE-081104-56]	si:dkeyp-19e1.3
ENSDARG00000062084	412.421	-0.644474	0.170532	-3.77919	0.000157339	0.0062596	chloride channel, voltage-sensitive 1a [Source:ZFIN;Acc:ZDB-GENE-060503-333]	clcn1a
ENSDARG00000011245	1516.81	-0.643373	0.131875	-4.87866	1.0681e-06	0.000134059	epithelial splicing regulatory protein 1 [Source:NCBI gene;Acc:560190]	esrp1
ENSDARG00000025089	174.734	-0.643165	0.176149	-3.65125	0.000260963	0.00913821	lysyl oxidase-like 4 [Source:ZFIN;Acc:ZDB-GENE-080722-19]	loxl4
ENSDARG00000019521	558.961	-0.642097	0.198027	-3.24247	0.00118497	0.0268492	myeloid-specific peroxidase [Source:ZFIN;Acc:ZDB-GENE-030131-9460]	mpx
ENSDARG00000052615	1234.26	-0.641643	0.15873	-4.04236	5.29157e-05	0.00275569	tenomodulin [Source:ZFIN;Acc:ZDB-GENE-080220-31]	tnmd
ENSDARG00000068369	520.613	-0.641005	0.209142	-3.06492	0.00217728	0.0401672	angiopoietin-like 2b [Source:ZFIN;Acc:ZDB-GENE-050624-1]	angptl2b
ENSDARG00000014196	43925.9	-0.638275	0.161652	-3.94844	7.86608e-05	0.00373906	myosin, light chain 1, alkali; skeletal, fast [Source:ZFIN;Acc:ZDB-GENE-030131-8109]	myl1
ENSDARG00000045262	610.313	-0.638132	0.168571	-3.78553	0.000153381	0.00615204	gelsolin b [Source:ZFIN;Acc:ZDB-GENE-030131-8567]	gsnb
ENSDARG00000036168	377.423	-0.63725	0.168689	-3.77767	0.000158304	0.0062596	nuclear factor of activated T cells 1 [Source:ZFIN;Acc:ZDB-GENE-060503-677]	nfatc1
ENSDARG00000034181	442.347	-0.63707	0.183038	-3.48053	0.000500426	0.0147105	estrogen receptor 2b [Source:ZFIN;Acc:ZDB-GENE-030116-1]	esr2b
ENSDARG00000061796	974.862	-0.636802	0.114763	-5.54885	2.87548e-08	7.05947e-06	RAS guanyl releasing protein 4 [Source:ZFIN;Acc:ZDB-GENE-050419-110]	rasgrp4
ENSDARG00000012199	889.524	-0.636727	0.136285	-4.67202	2.98254e-06	0.000292249	glutamic pyruvate transaminase (alanine aminotransferase) 2 [Source:ZFIN;Acc:ZDB-GENE-030729-8]	gpt2
ENSDARG00000102178	499.061	-0.634883	0.202166	-3.1404	0.00168719	0.0337453	elastin microfibril interfacer 2b [Source:ZFIN;Acc:ZDB-GENE-080416-1]	emilin2b
ENSDARG00000014577	2750.08	-0.633812	0.126217	-5.02161	5.12393e-07	7.53117e-05	rhophilin, Rho GTPase binding protein 2 [Source:NCBI gene;Acc:321330]	rhpn2
ENSDARG00000071567	662.228	-0.633675	0.163224	-3.88225	0.000103495	0.0045605	si:dkey-34l15.1 [Source:ZFIN;Acc:ZDB-GENE-081107-63]	TSTD1
ENSDARG00000044402	390.155	-0.633139	0.202653	-3.12424	0.00178262	0.0350577	NOP16 nucleolar protein homolog (yeast) [Source:NCBI gene;Acc:436807]	nop16
ENSDARG00000096616	1183.64	-0.633077	0.202664	-3.12377	0.00178551	0.0350835	si:ch211-255p10.3 [Source:ZFIN;Acc:ZDB-GENE-121214-339]	si:ch211-255p10.3
ENSDARG00000005972	2195.73	-0.632264	0.133256	-4.74472	2.08791e-06	0.00022426	RIC8 guanine nucleotide exchange factor B [Source:NCBI gene;Acc:334503]	ric8b
ENSDARG00000073978	403.992	-0.631239	0.212844	-2.96574	0.00301955	0.0499545	cellular retinoic acid binding protein 2, a [Source:ZFIN;Acc:ZDB-GENE-020320-4]	crabp2a
ENSDARG00000040041	1424.51	-0.629633	0.125682	-5.00974	5.45046e-07	7.90706e-05	minichromosome maintenance complex component 4 [Source:ZFIN;Acc:ZDB-GENE-030131-9544]	mcm4
ENSDARG00000003217	643.767	-0.62948	0.133322	-4.7215	2.34107e-06	0.000244401	URB2 ribosome biogenesis homolog [Source:ZFIN;Acc:ZDB-GENE-030131-2621]	urb2
ENSDARG00000004406	248.67	-0.629185	0.17872	-3.52051	0.000430722	0.0131279	sepiapterin reductase a [Source:ZFIN;Acc:ZDB-GENE-050522-412]	spra
ENSDARG00000017010	241.952	-0.62746	0.208399	-3.01087	0.00260504	0.0450914	secretory carrier membrane protein 2, like [Source:ZFIN;Acc:ZDB-GENE-030131-6432]	scamp2l
ENSDARG00000030604	797.156	-0.626214	0.171571	-3.64989	0.000262348	0.0091657	phosphorylase kinase, gamma 1a (muscle) [Source:ZFIN;Acc:ZDB-GENE-061103-385]	phkg1a
ENSDARG00000052061	2643.13	-0.626198	0.156155	-4.0101	6.06919e-05	0.00310279	collagen, type IV, alpha 6 [Source:ZFIN;Acc:ZDB-GENE-101001-2]	col4a6
ENSDARG00000102845	95.2001	-0.625951	0.200231	-3.12615	0.00177112	0.0350165	doublecortin-like kinase 2b [Source:ZFIN;Acc:ZDB-GENE-110411-1]	dclk2b
ENSDARG00000014386	799.752	-0.62539	0.15647	-3.99687	6.41856e-05	0.00322241	UDP-N-acetyl-alpha-D-galactosamine:polypeptide N-acetylgalactosaminyltransferase 6 (GalNAc-T6) [Source:ZFIN;Acc:ZDB-GENE-040426-2272]	galnt6
ENSDARG00000069615	2588.01	-0.624917	0.199152	-3.13789	0.00170166	0.0339964	creatine kinase, mitochondrial 2a (sarcomeric) [Source:ZFIN;Acc:ZDB-GENE-030131-5717]	ckmt2a
ENSDARG00000018399	970.25	-0.624102	0.12922	-4.82976	1.36696e-06	0.000168406	ribosomal protein S6 kinase b, polypeptide 1a [Source:ZFIN;Acc:ZDB-GENE-091113-52]	rps6kb1a
ENSDARG00000053912	4359.33	-0.622338	0.114135	-5.45262	4.96318e-08	1.05602e-05	fibrillarin [Source:ZFIN;Acc:ZDB-GENE-040426-1936]	fbl
ENSDARG00000051975	1495.07	-0.622181	0.124757	-4.98712	6.12848e-07	8.72078e-05	CD99 molecule [Source:ZFIN;Acc:ZDB-GENE-061103-391]	cd99
ENSDARG00000028173	1901.84	-0.620825	0.0956609	-6.48986	8.5917e-11	4.28596e-08	solute carrier family 4 member 2a [Source:ZFIN;Acc:ZDB-GENE-051101-2]	slc4a2a
ENSDARG00000040649	774.854	-0.620617	0.131596	-4.71609	2.40424e-06	0.000248672	prickle homolog 1a [Source:ZFIN;Acc:ZDB-GENE-030724-5]	prickle1a
ENSDARG00000022712	1686.1	-0.619803	0.170009	-3.6457	0.000266661	0.00923555	signal transducer and activator of transcription 3 (acute-phase response factor) [Source:ZFIN;Acc:ZDB-GENE-980526-68]	stat3
ENSDARG00000010571	289.002	-0.618766	0.159945	-3.86862	0.000109453	0.0047853	enhancer of zeste 2 polycomb repressive complex 2 subunit [Source:NCBI gene;Acc:768133]	ezh2
ENSDARG00000056680	830.356	-0.617783	0.129457	-4.7721	1.82313e-06	0.00020264	stanniocalcin 2a [Source:ZFIN;Acc:ZDB-GENE-041008-14]	stc2a
ENSDARG00000101161	208.042	-0.61764	0.174931	-3.53077	0.000414356	0.0127685	origin recognition complex, subunit 4 [Source:ZFIN;Acc:ZDB-GENE-040426-2224]	orc4
ENSDARG00000035883	630.352	-0.617623	0.16149	-3.82454	0.000131017	0.00550198	5'-nucleotidase, cytosolic IAa [Source:ZFIN;Acc:ZDB-GENE-070705-423]	nt5c1aa
ENSDARG00000076321	722.775	-0.617616	0.191373	-3.22729	0.00124967	0.0278516	collagen, type XXVIII, alpha 2a [Source:ZFIN;Acc:ZDB-GENE-030131-4444]	col28a2a
ENSDARG00000034643	419.3	-0.616411	0.136162	-4.52706	5.98109e-06	0.000524014	four and a half LIM domains 3a [Source:ZFIN;Acc:ZDB-GENE-030131-4741]	fhl3a
ENSDARG00000012881	516.808	-0.613321	0.158736	-3.86378	0.000111645	0.00483382	solute carrier family 4 member 1a (Diego blood group) [Source:ZFIN;Acc:ZDB-GENE-010525-1]	slc4a1a
ENSDARG00000037997	3404.91	-0.612034	0.127599	-4.79656	1.61414e-06	0.00018782	tubulin, beta 5 [Source:ZFIN;Acc:ZDB-GENE-031110-4]	tubb5
ENSDARG00000116617	2215.06	-0.611819	0.144146	-4.24445	2.19127e-05	0.00146135	sperm acrosome associated 4 like [Source:ZFIN;Acc:ZDB-GENE-101011-2]	spaca4l
ENSDARG00000075707	783.866	-0.611598	0.178148	-3.43309	0.000596749	0.0165	nidogen 2a (osteonidogen) [Source:ZFIN;Acc:ZDB-GENE-030827-2]	nid2a
ENSDARG00000074023	3353.99	-0.610969	0.111935	-5.45826	4.80831e-08	1.04543e-05	RNA binding motif, single stranded interacting protein 1a [Source:ZFIN;Acc:ZDB-GENE-030131-4967]	rbms1a
ENSDARG00000105863	503.154	-0.610757	0.176315	-3.46401	0.000532189	0.0152627	wu:fl23c11 [Source:NCBI gene;Acc:335307]	FO904970.1
ENSDARG00000117145	939.768	-0.608427	0.125993	-4.82904	1.37191e-06	0.000168406	notum, palmitoleoyl-protein carboxylesterase b [Source:NCBI gene;Acc:436917]	notum1b
ENSDARG00000026629	1100.39	-0.607805	0.154918	-3.92338	8.7314e-05	0.00402064	GDP-mannose 4,6-dehydratase [Source:ZFIN;Acc:ZDB-GENE-050419-45]	gmds
ENSDARG00000102332	3299.99	-0.605476	0.131061	-4.61981	3.84089e-06	0.000354584	serine peptidase inhibitor, Kunitz type 1 a [Source:ZFIN;Acc:ZDB-GENE-040426-2169]	spint1a
ENSDARG00000099101	758.72	-0.604982	0.187361	-3.22896	0.00124239	0.0278077	GTP cyclohydrolase 2 [Source:ZFIN;Acc:ZDB-GENE-001205-3]	gch2
ENSDARG00000079752	1737.21	-0.604181	0.175863	-3.43552	0.000591408	0.0164132	collagen, type VI, alpha 4a [Source:ZFIN;Acc:ZDB-GENE-041111-303]	col6a4a
ENSDARG00000042021	794.978	-0.603814	0.120621	-5.00587	5.56101e-07	8.01538e-05	mitogen-activated protein kinase 12a [Source:NCBI gene;Acc:30681]	mapk12a
ENSDARG00000102097	1664.99	-0.601092	0.161762	-3.7159	0.000202485	0.00756473	nuclear factor of kappa light polypeptide gene enhancer in B-cells inhibitor, zeta [Source:ZFIN;Acc:ZDB-GENE-071024-1]	nfkbiz
ENSDARG00000038980	605.983	-0.600111	0.121936	-4.92153	8.58722e-07	0.000111582	thioredoxin domain containing 12 (endoplasmic reticulum) [Source:ZFIN;Acc:ZDB-GENE-050522-497]	txndc12
ENSDARG00000098308	282.023	-0.5997	0.181527	-3.30365	0.000954358	0.0233275	leucine rich repeat containing G protein-coupled receptor 6 [Source:NCBI gene;Acc:100330212]	CR936540.1
ENSDARG00000074613	804.716	-0.59872	0.13982	-4.28207	1.8516e-05	0.00128868	si:ch211-240l19.6 [Source:ZFIN;Acc:ZDB-GENE-041210-328]	si:ch211-240l19.6
ENSDARG00000018283	416.146	-0.597001	0.141477	-4.21978	2.44537e-05	0.00156539	cytochrome b-245, alpha polypeptide [Source:ZFIN;Acc:ZDB-GENE-040426-1526]	cyba
ENSDARG00000016536	957.727	-0.596961	0.116133	-5.14033	2.7425e-07	4.40793e-05	neuronal PAS domain protein 2 [Source:ZFIN;Acc:ZDB-GENE-030408-3]	npas2
ENSDARG00000012073	196.475	-0.59656	0.186414	-3.20019	0.00137338	0.0297601	kinesin family member 15 [Source:ZFIN;Acc:ZDB-GENE-050622-16]	kif15
ENSDARG00000077641	243.807	-0.595543	0.148886	-4	6.33433e-05	0.0032017	thrombospondin 3a [Source:NCBI gene;Acc:252849]	thbs3a
ENSDARG00000087196	445.238	-0.595311	0.164563	-3.61753	0.00029743	0.0100833	fin bud initiation factor b [Source:NCBI gene;Acc:550571]	fibinb
ENSDARG00000039436	328.357	-0.594588	0.196134	-3.03154	0.00243309	0.0431323	interleukin 13 receptor, alpha 2 [Source:ZFIN;Acc:ZDB-GENE-030521-10]	il13ra2
ENSDARG00000036791	441.256	-0.593401	0.133527	-4.44405	8.8279e-06	0.000719796	DNA (cytosine-5-)-methyltransferase 3 beta, duplicate b.1 [Source:ZFIN;Acc:ZDB-GENE-050314-1]	dnmt3bb.1
ENSDARG00000010255	166.181	-0.593044	0.184061	-3.22199	0.00127303	0.028187	bridging integrator 2b [Source:ZFIN;Acc:ZDB-GENE-030131-5598]	bin2b
ENSDARG00000037267	542.009	-0.5896	0.152552	-3.86492	0.000111125	0.00483382	zgc:158263 [Source:ZFIN;Acc:ZDB-GENE-070112-2262]	zgc:158263
ENSDARG00000027063	946.076	-0.588511	0.147758	-3.98294	6.80683e-05	0.00336441	actin related protein 2/3 complex, subunit 1B [Source:ZFIN;Acc:ZDB-GENE-030131-7414]	arpc1b
ENSDARG00000011407	8931.69	-0.587757	0.144363	-4.07139	4.67336e-05	0.00252192	collagen, type II, alpha 1b [Source:ZFIN;Acc:ZDB-GENE-050302-9]	col2a1b
ENSDARG00000015709	4554.85	-0.587183	0.145119	-4.04622	5.20513e-05	0.00273618	hydroxysteroid (17-beta) dehydrogenase 12a [Source:NCBI gene;Acc:327417]	hsd17b12a
ENSDARG00000098955	1849.32	-0.587059	0.0947678	-6.19471	5.83937e-10	2.3296e-07	slingshot protein phosphatase 2b [Source:ZFIN;Acc:ZDB-GENE-081205-4]	ssh2b
ENSDARG00000058992	966.458	-0.586594	0.148781	-3.94268	8.05767e-05	0.00380365	ceramide synthase 2b [Source:ZFIN;Acc:ZDB-GENE-110408-40]	cers2b
ENSDARG00000098338	320.649	-0.586418	0.174322	-3.36399	0.000768235	0.0200037	si:ch73-340n8.4 [Source:ZFIN;Acc:ZDB-GENE-141216-448]	si:ch73-340n8.4
ENSDARG00000069295	930.829	-0.582834	0.179924	-3.23934	0.00119808	0.0270915	BCL6A transcription repressor b [Source:ZFIN;Acc:ZDB-GENE-030131-7523]	bcl6ab
ENSDARG00000094426	324.737	-0.580565	0.170916	-3.39679	0.00068181	0.0182642	hairy-related 4, tandem duplicate 2 [Source:ZFIN;Acc:ZDB-GENE-060815-1]	her4.2
ENSDARG00000079305	5628.89	-0.580239	0.184111	-3.15157	0.00162394	0.0329747	hemoglobin alpha embryonic-3 [Source:ZFIN;Acc:ZDB-GENE-990706-3]	hbae3
ENSDARG00000101169	307.738	-0.578853	0.192672	-3.00434	0.00266158	0.04567	GRB2 related adaptor protein 2b [Source:ZFIN;Acc:ZDB-GENE-040426-1485]	grap2b
ENSDARG00000033376	151.71	-0.578219	0.193605	-2.98659	0.00282106	0.0475663	coiled-coil-helix-coiled-coil-helix domain containing 4a [Source:NCBI gene;Acc:445144]	chchd4a
ENSDARG00000020377	2889.97	-0.577672	0.0975963	-5.919	3.23909e-09	1.1133e-06	eukaryotic translation initiation factor 4, gamma 2a [Source:ZFIN;Acc:ZDB-GENE-030131-2173]	eif4g2a
ENSDARG00000079327	541.635	-0.577059	0.169368	-3.40714	0.000656479	0.0177559	hemicentin 2 [Source:ZFIN;Acc:ZDB-GENE-030131-9765]	hmcn2
ENSDARG00000062271	553.339	-0.575965	0.147418	-3.90702	9.34416e-05	0.00423444	solute carrier family 25 member 15b [Source:ZFIN;Acc:ZDB-GENE-060526-35]	slc25a15b
ENSDARG00000030844	1171.93	-0.575378	0.142575	-4.03563	5.44559e-05	0.00282274	Kruppel-like factor 11a [Source:ZFIN;Acc:ZDB-GENE-030131-3568]	klf11a
ENSDARG00000068148	603.119	-0.574587	0.162028	-3.54622	0.000390806	0.0122283	arrestin domain containing 1a [Source:ZFIN;Acc:ZDB-GENE-030925-15]	arrdc1a
ENSDARG00000010423	880.426	-0.574436	0.181767	-3.16029	0.00157612	0.0323047	nephrosin [Source:ZFIN;Acc:ZDB-GENE-040420-2]	npsn
ENSDARG00000040362	1350.56	-0.573568	0.163027	-3.51824	0.000434424	0.0132227	EH-domain containing 2b [Source:ZFIN;Acc:ZDB-GENE-030131-9347]	ehd2b
ENSDARG00000103826	1443.38	-0.573076	0.139805	-4.09911	4.14747e-05	0.00228787	glucose-6-phosphate isomerase b [Source:ZFIN;Acc:ZDB-GENE-020513-3]	gpib
ENSDARG00000070787	7382.84	-0.573011	0.110919	-5.16601	2.39139e-07	3.92839e-05	junction plakoglobin a [Source:ZFIN;Acc:ZDB-GENE-991207-22]	jupa
ENSDARG00000100697	6400.82	-0.572572	0.181211	-3.1597	0.00157933	0.0323057		FQ323156.1
ENSDARG00000098465	3295.06	-0.572227	0.150651	-3.79837	0.000145648	0.00591624	si:ch73-366l1.5 [Source:ZFIN;Acc:ZDB-GENE-131127-426]	si:ch73-366l1.5
ENSDARG00000036671	1114.73	-0.572032	0.183753	-3.11305	0.00185162	0.0360654	troponin I4b, tandem duplicate 2 [Source:ZFIN;Acc:ZDB-GENE-040625-81]	tnni4b.2
ENSDARG00000098853	1428.33	-0.571927	0.13643	-4.1921	2.76389e-05	0.00170575	EH-domain containing 1a [Source:ZFIN;Acc:ZDB-GENE-040426-2518]	ehd1a
ENSDARG00000016496	413.581	-0.571729	0.15986	-3.57644	0.000348303	0.0112881	cyclin-dependent kinase 8 [Source:NCBI gene;Acc:373868]	cdk8
ENSDARG00000052348	1363.96	-0.571272	0.131389	-4.34794	1.37421e-05	0.00101997	SWI/SNF related, matrix associated, actin dependent regulator of chromatin, subfamily a, member 5 [Source:ZFIN;Acc:ZDB-GENE-021125-1]	smarca5
ENSDARG00000098475	7318.08	-0.570269	0.123289	-4.62546	3.73762e-06	0.000346482	arrestin 3b, retinal (X-arrestin) [Source:ZFIN;Acc:ZDB-GENE-030616-74]	arr3b
ENSDARG00000011886	382.282	-0.570154	0.15921	-3.58114	0.000342094	0.0112297	phosducin a [Source:ZFIN;Acc:ZDB-GENE-031023-1]	pdca
ENSDARG00000104110	1917.94	-0.569525	0.186978	-3.04595	0.00231945	0.0417641	collagen, type IV, alpha 2 [Source:ZFIN;Acc:ZDB-GENE-070725-3]	col4a2
ENSDARG00000104906	1624.04	-0.568692	0.139856	-4.06626	4.77739e-05	0.00256566	5-methyltetrahydrofolate-homocysteine methyltransferase [Source:ZFIN;Acc:ZDB-GENE-031001-5]	mtr
ENSDARG00000056892	1451.88	-0.56862	0.152779	-3.72186	0.000197764	0.00745066	membrane protein, palmitoylated 6a (MAGUK p55 subfamily member 6) [Source:ZFIN;Acc:ZDB-GENE-050506-35]	mpp6a
ENSDARG00000013771	624.717	-0.567931	0.153689	-3.69532	0.000219614	0.00808301	cathepsin S, ortholog 2, tandem duplicate 2 [Source:ZFIN;Acc:ZDB-GENE-050626-55]	ctss2.2
ENSDARG00000075261	274.682	-0.567092	0.187546	-3.02374	0.00249668	0.0438854	TIMP metallopeptidase inhibitor 2b [Source:ZFIN;Acc:ZDB-GENE-040426-2655]	timp2b
ENSDARG00000056922	984.93	-0.566395	0.163412	-3.46605	0.000528169	0.0152059	latent transforming growth factor beta binding protein 1 [Source:ZFIN;Acc:ZDB-GENE-091202-8]	ltbp1
ENSDARG00000002659	3386.24	-0.566379	0.082812	-6.83933	7.95642e-12	5.3865e-09	microtubule-associated protein, RP/EB family, member 1b [Source:ZFIN;Acc:ZDB-GENE-040426-2256]	mapre1b
ENSDARG00000045554	184.609	-0.565032	0.182759	-3.09168	0.00199025	0.0378097	sorting nexin 20 [Source:ZFIN;Acc:ZDB-GENE-100806-1]	snx20
ENSDARG00000056725	13755.6	-0.56455	0.103102	-5.47564	4.35944e-08	9.73943e-06	high mobility group box 3a [Source:ZFIN;Acc:ZDB-GENE-050428-1]	hmgb3a
ENSDARG00000044968	2571.78	-0.564467	0.131973	-4.27715	1.89302e-05	0.00131341	vinculin a [Source:ZFIN;Acc:ZDB-GENE-050506-61]	vcla
ENSDARG00000073952	917.538	-0.56399	0.138059	-4.08514	4.40497e-05	0.00240807	solute carrier family 4 member 7 [Source:ZFIN;Acc:ZDB-GENE-140106-104]	slc4a7
ENSDARG00000044135	238.695	-0.562709	0.159779	-3.52179	0.000428638	0.0130822	centromere protein P [Source:NCBI gene;Acc:445161]	cenpp
ENSDARG00000036239	4073.32	-0.562655	0.155902	-3.60903	0.000307342	0.0102944	glycine amidinotransferase (L-arginine:glycine amidinotransferase) [Source:NCBI gene;Acc:266799]	gatm
ENSDARG00000101707	443.288	-0.562622	0.164202	-3.4264	0.00061165	0.0168287	si:ch211-156b7.4 [Source:ZFIN;Acc:ZDB-GENE-141212-376]	si:ch211-156b7.4
ENSDARG00000077469	1254.97	-0.562193	0.106059	-5.30078	1.15311e-07	2.07755e-05	RNA polymerase I subunit B [Source:ZFIN;Acc:ZDB-GENE-040426-1598]	polr1b
ENSDARG00000061436	1442.84	-0.561599	0.159278	-3.5259	0.000422051	0.0129233	collagen, type VI, alpha 2 [Source:ZFIN;Acc:ZDB-GENE-070501-7]	col6a2
ENSDARG00000006038	982.151	-0.561424	0.135432	-4.14543	3.39172e-05	0.00198175	AE binding protein 2 [Source:NCBI gene;Acc:406815]	aebp2
ENSDARG00000034503	22714.5	-0.56039	0.141537	-3.95931	7.51656e-05	0.00362694	period circadian clock 2 [Source:ZFIN;Acc:ZDB-GENE-011220-2]	per2
ENSDARG00000071095	3029.1	-0.559146	0.132139	-4.23149	2.3215e-05	0.00151875	ABI family, member 3 (NESH) binding protein b [Source:ZFIN;Acc:ZDB-GENE-030131-6041]	abi3bpb
ENSDARG00000038068	23009.5	-0.558371	0.174011	-3.20883	0.00133277	0.0292375	DEAD (Asp-Glu-Ala-Asp) box helicase 5 [Source:ZFIN;Acc:ZDB-GENE-030131-925]	ddx5
ENSDARG00000005139	916.217	-0.557796	0.173468	-3.21555	0.00130195	0.0287137	hedgehog acyltransferase like, b [Source:ZFIN;Acc:ZDB-GENE-050506-130]	hhatlb
ENSDARG00000028943	2166.51	-0.557441	0.107644	-5.17856	2.23609e-07	3.72809e-05	MTSS I-BAR domain containing 2a [Source:ZFIN;Acc:ZDB-GENE-030219-89]	mtss1la
ENSDARG00000006514	636.228	-0.556918	0.145823	-3.81913	0.000133923	0.00560636	hairy-related 6 [Source:ZFIN;Acc:ZDB-GENE-980526-144]	her6
ENSDARG00000057992	1040.7	-0.556635	0.151362	-3.6775	0.000235527	0.00847052	follistatin b [Source:ZFIN;Acc:ZDB-GENE-031118-139]	fstb
ENSDARG00000096990	276.892	-0.556015	0.182809	-3.04151	0.00235397	0.042241	si:ch1073-340i21.2 [Source:ZFIN;Acc:ZDB-GENE-131121-430]	si:ch1073-340i21.2
ENSDARG00000052343	177.492	-0.555662	0.167995	-3.3076	0.00094098	0.0231016	spermatogenesis associated 18 [Source:NCBI gene;Acc:497395]	spata18
ENSDARG00000060830	1019.04	-0.555611	0.155801	-3.56617	0.000362238	0.0115611	family with sequence similarity 83 member Hb [Source:NCBI gene;Acc:565918]	fam83hb
ENSDARG00000100133	943.745	-0.555308	0.145407	-3.81898	0.000134005	0.00560636	chondromodulin [Source:NCBI gene;Acc:791772]	cnmd
ENSDARG00000038643	359.963	-0.553727	0.181954	-3.04322	0.00234061	0.0420351	aminolevulinate, delta-, synthase 2 [Source:NCBI gene;Acc:64607]	alas2
ENSDARG00000056026	566.595	-0.553212	0.149564	-3.69884	0.000216584	0.00801109	tumor protein p63 regulated 1 [Source:ZFIN;Acc:ZDB-GENE-070410-113]	tprg1
ENSDARG00000041217	3144.82	-0.553054	0.132493	-4.17422	2.99009e-05	0.00179093	exportin 6 [Source:NCBI gene;Acc:333980]	xpo6
ENSDARG00000033466	3234.16	-0.552992	0.125228	-4.41589	1.00598e-05	0.000799804	transgelin 2 [Source:ZFIN;Acc:ZDB-GENE-020802-2]	tagln2
ENSDARG00000079009	2779.19	-0.552707	0.1209	-4.57162	4.83976e-06	0.000437754	ATP-binding cassette, sub-family A (ABC1), member 1B [Source:ZFIN;Acc:ZDB-GENE-030131-9826]	abca1b
ENSDARG00000043304	1816.91	-0.552703	0.136868	-4.03821	5.38615e-05	0.00279842	NOP2 nucleolar protein homolog (yeast) [Source:ZFIN;Acc:ZDB-GENE-050309-7]	nop2
ENSDARG00000101289	3510.4	-0.551931	0.11476	-4.80943	1.51361e-06	0.000181805	solute carrier family 29 member 1a [Source:ZFIN;Acc:ZDB-GENE-050913-138]	slc29a1a
ENSDARG00000098438	1928.02	-0.551915	0.141813	-3.89185	9.94827e-05	0.0044144	solute carrier family 6 member 6b [Source:ZFIN;Acc:ZDB-GENE-030131-3077]	slc6a6b
ENSDARG00000039669	1197.7	-0.550956	0.178002	-3.09523	0.00196663	0.0375206	zgc:100864 [Source:ZFIN;Acc:ZDB-GENE-040801-35]	TSTA3
ENSDARG00000101209	2002.53	-0.550578	0.146782	-3.751	0.000176131	0.00679611	laminin, beta 1a [Source:ZFIN;Acc:ZDB-GENE-021226-1]	lamb1a
ENSDARG00000022399	1638.55	-0.54953	0.0979733	-5.60898	2.03525e-08	5.32716e-06	N-terminal Xaa-Pro-Lys N-methyltransferase 1 [Source:NCBI gene;Acc:405834]	ntmt1
ENSDARG00000099865	7213.93	-0.549164	0.149086	-3.68354	0.000230015	0.00836931	heterogeneous nuclear ribonucleoprotein A/Bb [Source:ZFIN;Acc:ZDB-GENE-040426-2516]	hnrnpabb
ENSDARG00000075058	678.724	-0.549128	0.13938	-3.9398	8.15501e-05	0.00381952	gamma-aminobutyric acid (GABA) A receptor, alpha 6a [Source:ZFIN;Acc:ZDB-GENE-040426-1692]	gabra6a
ENSDARG00000101089	1161.71	-0.548074	0.15897	-3.44767	0.000565453	0.0158903	phosphoribosylglycinamide formyltransferase [Source:ZFIN;Acc:ZDB-GENE-000616-14]	gart
ENSDARG00000056743	2397.37	-0.546637	0.132095	-4.13821	3.50022e-05	0.00202063	caveolae associated protein 4b [Source:ZFIN;Acc:ZDB-GENE-041212-87]	cavin4b
ENSDARG00000073699	1777.37	-0.545908	0.173314	-3.14983	0.00163367	0.0330596	collagen, type IX, alpha 1a [Source:ZFIN;Acc:ZDB-GENE-080721-25]	col9a1a
ENSDARG00000042728	1591.83	-0.545789	0.123684	-4.41277	1.02058e-05	0.000808536	phospholipase A2-activating protein [Source:ZFIN;Acc:ZDB-GENE-030826-13]	plaa
ENSDARG00000077139	2215.85	-0.544839	0.140274	-3.8841	0.000102709	0.00453483	collagen, type VI, alpha 3 [Source:ZFIN;Acc:ZDB-GENE-070501-8]	col6a3
ENSDARG00000052063	6028.14	-0.543973	0.143203	-3.79863	0.000145499	0.00591624	collagen, type IV, alpha 5 (Alport syndrome) [Source:ZFIN;Acc:ZDB-GENE-030131-2281]	col4a5
ENSDARG00000021720	820.792	-0.54366	0.127779	-4.2547	2.09326e-05	0.00141286	collagen, type VII, alpha 1 [Source:ZFIN;Acc:ZDB-GENE-030131-2427]	col7a1
ENSDARG00000053362	1463.54	-0.543132	0.148485	-3.65783	0.000254361	0.00900249	cartilage intermediate layer protein, nucleotide pyrophosphohydrolase [Source:ZFIN;Acc:ZDB-GENE-050208-76]	cilp
ENSDARG00000021480	247.527	-0.542868	0.172489	-3.14727	0.00164801	0.0332295	olfactomedin-like 2Bb [Source:ZFIN;Acc:ZDB-GENE-070912-266]	olfml2bb
ENSDARG00000103983	1379.28	-0.542607	0.164527	-3.29798	0.00097383	0.0236739	solute carrier family 30 member 10 [Source:ZFIN;Acc:ZDB-GENE-060608-2]	slc30a10
ENSDARG00000076659	292.446	-0.5422	0.162958	-3.32723	0.000877147	0.0221929	cell division cycle associated 7b [Source:ZFIN;Acc:ZDB-GENE-030131-607]	cdca7b
ENSDARG00000060609	879.378	-0.542095	0.154358	-3.51194	0.00044485	0.0135033	CD109 molecule [Source:ZFIN;Acc:ZDB-GENE-120215-253]	cd109
ENSDARG00000076439	1256.76	-0.541603	0.15634	-3.46426	0.000531691	0.0152627	protein phosphatase 4, catalytic subunit b [Source:NCBI gene;Acc:562705]	ppp4cb
ENSDARG00000114516	1697.68	-0.541586	0.167838	-3.22684	0.00125165	0.0278516		CABZ01021592.1
ENSDARG00000099745	868.196	-0.540305	0.126904	-4.25759	2.06644e-05	0.00139898	bromodomain adjacent to zinc finger domain, 1A [Source:ZFIN;Acc:ZDB-GENE-030131-6105]	baz1a
ENSDARG00000060235	548.934	-0.53954	0.177111	-3.04634	0.00231644	0.0417641	macrophage stimulating 1 receptor a [Source:ZFIN;Acc:ZDB-GENE-071218-2]	mst1ra
ENSDARG00000100693	525.56	-0.538766	0.164995	-3.26534	0.00109331	0.0254605	discoidin domain receptor tyrosine kinase 2a [Source:ZFIN;Acc:ZDB-GENE-090316-2]	ddr2a
ENSDARG00000076526	2074	-0.538216	0.130778	-4.1155	3.86348e-05	0.0021773	GAR1 homolog, ribonucleoprotein [Source:NCBI gene;Acc:393950]	gar1
ENSDARG00000058206	1076.92	-0.536869	0.169657	-3.16443	0.00155387	0.0319954	si:ch211-153b23.5 [Source:ZFIN;Acc:ZDB-GENE-030131-9744]	si:ch211-153b23.5
ENSDARG00000018159	553.338	-0.535998	0.143174	-3.74368	0.000181343	0.00691363	anoctamin 10b [Source:ZFIN;Acc:ZDB-GENE-061013-169]	ano10b
ENSDARG00000070666	294.094	-0.535337	0.175119	-3.057	0.00223568	0.0409069	rhodopsin, like [Source:ZFIN;Acc:ZDB-GENE-070424-6]	rhol
ENSDARG00000042094	893.474	-0.535254	0.137279	-3.89902	9.65842e-05	0.00434162	eukaryotic translation elongation factor 2a, tandem duplicate 1 [Source:ZFIN;Acc:ZDB-GENE-050522-500]	eef2a.1
ENSDARG00000038862	2597.77	-0.534285	0.127659	-4.18527	2.84833e-05	0.00175066	potassium voltage-gated channel, Shab-related subfamily, member 2 [Source:ZFIN;Acc:ZDB-GENE-070912-170]	kcnb2
ENSDARG00000057027	550.757	-0.532971	0.163025	-3.26926	0.00107828	0.0251722	reticulon 2b [Source:ZFIN;Acc:ZDB-GENE-060331-95]	rtn2b
ENSDARG00000077180	1105.41	-0.53283	0.104664	-5.09086	3.56437e-07	5.3444e-05	solute carrier family 37 member 4b [Source:ZFIN;Acc:ZDB-GENE-040426-827]	slc37a4b
ENSDARG00000019532	1902.8	-0.532495	0.173309	-3.07252	0.00212261	0.0393863	fatty acid desaturase 2 [Source:NCBI gene;Acc:140615]	fads2
ENSDARG00000040251	1239.86	-0.532161	0.141717	-3.7551	0.000173276	0.0067091	cathepsin K [Source:ZFIN;Acc:ZDB-GENE-001205-4]	ctsk
ENSDARG00000071586	4518.74	-0.530967	0.147069	-3.61033	0.000305813	0.0102739	transforming growth factor, beta-induced [Source:ZFIN;Acc:ZDB-GENE-030131-73]	tgfbi
ENSDARG00000100227	3130.19	-0.529594	0.0817986	-6.47437	9.52094e-11	4.52569e-08	solute carrier family 7 member 1b [Source:NCBI gene;Acc:406380]	SLC7A1
ENSDARG00000056950	1204.36	-0.529239	0.122547	-4.31867	1.56972e-05	0.00112913	epiphycan [Source:ZFIN;Acc:ZDB-GENE-041008-9]	epyc
ENSDARG00000086571	357.871	-0.528907	0.162571	-3.2534	0.00114033	0.0261831	potassium voltage-gated channel, shaker-related subfamily, member 7 [Source:ZFIN;Acc:ZDB-GENE-120215-257]	kcna7
ENSDARG00000002192	235.143	-0.528683	0.174994	-3.02114	0.00251823	0.0441516	asporin (LRR class 1) [Source:ZFIN;Acc:ZDB-GENE-041105-7]	aspn
ENSDARG00000061952	2701.28	-0.526742	0.0951421	-5.53638	3.08794e-08	7.41803e-06	Ecm29 proteasome adaptor and scaffold [Source:ZFIN;Acc:ZDB-GENE-061207-66]	ecpas
ENSDARG00000018980	547.308	-0.526287	0.111617	-4.71509	2.41599e-06	0.000248736	zgc:91890 [Source:NCBI gene;Acc:431729]	zgc:91890
ENSDARG00000092546	2021.41	-0.525413	0.0909802	-5.77503	7.69402e-09	2.32287e-06	pdgfa associated protein 1a [Source:ZFIN;Acc:ZDB-GENE-030131-1693]	pdap1a
ENSDARG00000089769	943.325	-0.524588	0.143968	-3.64378	0.000268663	0.00926266	hyaluronan and proteoglycan link protein 1a [Source:ZFIN;Acc:ZDB-GENE-050302-175]	hapln1a
ENSDARG00000061682	835.569	-0.524296	0.120157	-4.36343	1.28042e-05	0.000963158	BicC family RNA binding protein 1a [Source:ZFIN;Acc:ZDB-GENE-101223-3]	bicc1a
ENSDARG00000025091	6584.23	-0.524051	0.0939426	-5.57842	2.42711e-08	6.0926e-06	ezrin b [Source:ZFIN;Acc:ZDB-GENE-050803-1]	ezrb
ENSDARG00000063539	333.68	-0.522962	0.150285	-3.4798	0.000501792	0.0147313	solute carrier family 25 member 15a [Source:ZFIN;Acc:ZDB-GENE-070112-1072]	slc25a15a
ENSDARG00000023188	910.902	-0.521647	0.151084	-3.45269	0.000555028	0.0156564	lymphocyte cytosolic protein 1 (L-plastin) [Source:NCBI gene;Acc:30583]	lcp1
ENSDARG00000097902	739.935	-0.520849	0.163991	-3.17609	0.00149275	0.031423	si:ch73-204p21.2 [Source:ZFIN;Acc:ZDB-GENE-050208-49]	si:ch73-204p21.2
ENSDARG00000033170	1052.6	-0.516802	0.174073	-2.96887	0.00298892	0.0497402	sulfotransferase family 2, cytosolic sulfotransferase 1 [Source:ZFIN;Acc:ZDB-GENE-030219-114]	sult2st1
ENSDARG00000096422	771.877	-0.516777	0.129327	-3.99591	6.44455e-05	0.0032282		BX324146.1
ENSDARG00000043976	7642.88	-0.514933	0.0984806	-5.22877	1.70642e-07	2.91056e-05	eukaryotic translation termination factor 1b [Source:ZFIN;Acc:ZDB-GENE-021029-1]	etf1b
ENSDARG00000054616	4815.2	-0.514518	0.164623	-3.12543	0.00177546	0.0350478	claudin i [Source:ZFIN;Acc:ZDB-GENE-010328-9]	cldni
ENSDARG00000017744	245.606	-0.514473	0.168381	-3.05542	0.00224749	0.0410562	structural maintenance of chromosomes 2 [Source:ZFIN;Acc:ZDB-GENE-030131-105]	smc2
ENSDARG00000040730	2410.52	-0.513924	0.122249	-4.20389	2.62362e-05	0.00163271	WD repeat domain 75 [Source:NCBI gene;Acc:368478]	wdr75
ENSDARG00000079474	244.592	-0.512587	0.164022	-3.12511	0.00177741	0.0350478	si:ch211-80m8.2 [Source:ZFIN;Acc:ZDB-GENE-091204-270]	MSANTD2
ENSDARG00000091699	1399.77	-0.512135	0.144376	-3.54723	0.000389309	0.0121985	calpain 2, (m/II) large subunit a [Source:ZFIN;Acc:ZDB-GENE-050320-69]	capn2a
ENSDARG00000004232	334.571	-0.512021	0.119567	-4.28228	1.84986e-05	0.00128868	deltaB [Source:NCBI gene;Acc:30141]	dlb
ENSDARG00000060927	437.771	-0.512	0.118622	-4.31625	1.587e-05	0.00112977	si:ch211-136a13.1 [Source:ZFIN;Acc:ZDB-GENE-050419-214]	si:ch211-136a13.1
ENSDARG00000017354	647.288	-0.511556	0.158077	-3.23611	0.00121171	0.0273087	eph receptor A2 a [Source:ZFIN;Acc:ZDB-GENE-990415-63]	epha2a
ENSDARG00000079353	396.91	-0.510865	0.148689	-3.4358	0.000590805	0.0164132	si:ch211-165d12.4 [Source:ZFIN;Acc:ZDB-GENE-080303-7]	si:ch211-165d12.4
ENSDARG00000043242	775.881	-0.510634	0.159222	-3.20706	0.00134098	0.0292764	si:dkey-222f2.1 [Source:ZFIN;Acc:ZDB-GENE-050208-726]	si:dkey-222f2.1
ENSDARG00000018688	589.518	-0.510594	0.153135	-3.33428	0.000855218	0.021811	ETS transcription factor ELK3 [Source:ZFIN;Acc:ZDB-GENE-030716-2]	elk3
ENSDARG00000029356	345.456	-0.510438	0.14271	-3.57675	0.000347886	0.0112881	membrane bound O-acyltransferase domain containing 1 [Source:ZFIN;Acc:ZDB-GENE-041114-98]	mboat1
ENSDARG00000002988	3219.71	-0.509106	0.143679	-3.54335	0.000395075	0.0123273	troponin T2d, cardiac [Source:ZFIN;Acc:ZDB-GENE-050626-97]	tnnt2d
ENSDARG00000098646	714.958	-0.509033	0.153222	-3.3222	0.000893106	0.022419	methylenetetrahydrofolate dehydrogenase (NADP+ dependent) 2, methenyltetrahydrofolate cyclohydrolase [Source:ZFIN;Acc:ZDB-GENE-040704-20]	mthfd2
ENSDARG00000029058	1049.12	-0.507015	0.137768	-3.68021	0.000233043	0.00841099	retinoblastoma binding protein 4 [Source:NCBI gene;Acc:321726]	rbbp4
ENSDARG00000071669	340.618	-0.506666	0.132271	-3.83052	0.000127872	0.00538003	SMYD family member 5 [Source:ZFIN;Acc:ZDB-GENE-040912-39]	smyd5
ENSDARG00000038428	957.024	-0.506643	0.105424	-4.80577	1.54157e-06	0.000182503	sulfatase 1 [Source:ZFIN;Acc:ZDB-GENE-030131-9242]	sulf1
ENSDARG00000032765	6251.02	-0.505986	0.10193	-4.96408	6.90285e-07	9.31969e-05	neuroepithelial cell transforming 1 [Source:ZFIN;Acc:ZDB-GENE-041121-18]	net1
ENSDARG00000030125	432.483	-0.505779	0.119142	-4.24517	2.18428e-05	0.00146105	SRY-box transcription factor 7 [Source:ZFIN;Acc:ZDB-GENE-040109-4]	sox7
ENSDARG00000114760	1146.52	-0.504669	0.162358	-3.10838	0.00188116	0.0364807	agouti signaling protein, nonagouti homolog (mouse) 2b [Source:ZFIN;Acc:ZDB-GENE-150212-1]	asip2b
ENSDARG00000062864	419.639	-0.503958	0.164199	-3.06918	0.00214647	0.0396972	glycerol kinase 5 [Source:NCBI gene;Acc:777765]	gk5
ENSDARG00000088881	1909.5	-0.503617	0.162422	-3.10066	0.00193088	0.0370414	si:dkeyp-69b9.3 [Source:ZFIN;Acc:ZDB-GENE-100922-275]	si:dkeyp-69b9.3
ENSDARG00000005122	3832.8	-0.503337	0.0776529	-6.48189	9.05828e-11	4.39937e-08	ATPase sarcoplasmic/endoplasmic reticulum Ca2+ transporting 2b [Source:ZFIN;Acc:ZDB-GENE-030131-867]	atp2a2b
ENSDARG00000006408	2407.76	-0.503038	0.117806	-4.27006	1.95423e-05	0.00134751	high mobility group box 3b [Source:ZFIN;Acc:ZDB-GENE-050417-290]	hmgb3b
ENSDARG00000023299	1407.14	-0.502382	0.120142	-4.18157	2.89506e-05	0.00176236	SNU13 homolog, small nuclear ribonucleoprotein b (U4/U6.U5) [Source:ZFIN;Acc:ZDB-GENE-030131-9670]	snu13b
ENSDARG00000026499	1076.72	-0.502049	0.121004	-4.14904	3.33875e-05	0.00196292	protein phosphatase, Mg2+/Mn2+ dependent, 1E [Source:ZFIN;Acc:ZDB-GENE-070326-2]	ppm1e
ENSDARG00000055518	3645.87	-0.50093	0.165236	-3.0316	0.00243262	0.0431323	phosphorylase, glycogen, muscle A [Source:ZFIN;Acc:ZDB-GENE-050522-482]	pygma
ENSDARG00000077265	474.518	-0.500841	0.150693	-3.32358	0.000888703	0.0223772	WD repeat domain 89 [Source:ZFIN;Acc:ZDB-GENE-090319-3]	wdr89
ENSDARG00000054609	1179.62	-0.500121	0.112085	-4.46198	8.12049e-06	0.000670058	solute carrier organic anion transporter family, member 2B1 [Source:ZFIN;Acc:ZDB-GENE-051023-6]	slco2b1
ENSDARG00000100915	798.413	0.500186	0.112372	4.45117	8.54033e-06	0.000701468	si:ch211-255f4.7 [Source:ZFIN;Acc:ZDB-GENE-050208-628]	si:ch211-255f4.7
ENSDARG00000109844	248.721	0.503338	0.142239	3.53868	0.000402133	0.0124865	si:dkey-153k10.6 [Source:NCBI gene;Acc:100536018]	BX901962.2
ENSDARG00000036094	1347.7	0.506094	0.120502	4.19987	2.67063e-05	0.00165735	protein inhibitor of activated STAT, 1a [Source:ZFIN;Acc:ZDB-GENE-120727-5]	pias1a
ENSDARG00000101562	615.9	0.506288	0.162403	3.11748	0.00182404	0.0355903	zinc finger protein 1014 [Source:ZFIN;Acc:ZDB-GENE-080220-9]	znf1014
ENSDARG00000104637	701.379	0.508291	0.164639	3.08731	0.00201976	0.0381755	family with sequence similarity 219 member B [Source:ZFIN;Acc:ZDB-GENE-050327-82]	fam219b
ENSDARG00000101175	583.682	0.509741	0.135668	3.75726	0.000171786	0.00666904	mitochondrial calcium uniporter [Source:NCBI gene;Acc:768182]	mcu
ENSDARG00000071679	220.172	0.511509	0.151432	3.37782	0.000730626	0.0192714	myeloid-derived growth factor [Source:ZFIN;Acc:ZDB-GENE-040718-183]	mydgf
ENSDARG00000077085	318.338	0.512793	0.154975	3.30887	0.00093675	0.0230738	zgc:110821 [Source:ZFIN;Acc:ZDB-GENE-050227-8]	zgc:110821
ENSDARG00000007421	2475.62	0.513035	0.126817	4.04548	5.22171e-05	0.00273845	formimidoyltransferase cyclodeaminase [Source:ZFIN;Acc:ZDB-GENE-030131-9643]	ftcd
ENSDARG00000093088	344.683	0.513401	0.170426	3.01245	0.00259146	0.045055		BX511310.2
ENSDARG00000044492	334.282	0.513544	0.158356	3.24298	0.00118287	0.0268289	ubiquitin-like domain containing CTD phosphatase 1 [Source:NCBI gene;Acc:792145]	ublcp1
ENSDARG00000055036	1529.34	0.516625	0.129221	3.99799	6.3883e-05	0.00322169	inter-alpha-trypsin inhibitor heavy chain 3a [Source:ZFIN;Acc:ZDB-GENE-050522-262]	itih3a
ENSDARG00000036903	317.617	0.519108	0.15843	3.27657	0.00105078	0.0247109	interleukin-1 receptor-associated kinase 1 binding protein 1 [Source:NCBI gene;Acc:553809]	irak1bp1
ENSDARG00000012776	2383.56	0.519157	0.0864494	6.00533	1.90947e-09	6.88054e-07	SWI/SNF related, matrix associated, actin dependent regulator of chromatin, subfamily a, member 1 [Source:ZFIN;Acc:ZDB-GENE-070705-296]	smarca1
ENSDARG00000076135	865.293	0.519552	0.16376	3.17264	0.00151059	0.0314295	multimerin 2a [Source:ZFIN;Acc:ZDB-GENE-080424-3]	mmrn2a
ENSDARG00000040707	257.349	0.520529	0.142387	3.65572	0.00025646	0.00904374	coiled-coil-helix-coiled-coil-helix domain containing 4b [Source:ZFIN;Acc:ZDB-GENE-041010-149]	chchd4b
ENSDARG00000090901	468.164	0.521021	0.15783	3.30115	0.000962908	0.0234595	si:ch211-256e16.11 [Source:ZFIN;Acc:ZDB-GENE-131127-41]	si:ch211-256e16.11
ENSDARG00000041734	530.065	0.523974	0.171931	3.04758	0.00230692	0.0417641	TBC1 domain family, member 32 [Source:NCBI gene;Acc:566474]	tbc1d32
ENSDARG00000097803	224.251	0.524529	0.176132	2.97805	0.00290091	0.0485826	si:ch211-275j6.5 [Source:NCBI gene;Acc:100004874]	C5H12orf65
ENSDARG00000040321	210.793	0.527466	0.177833	2.96607	0.00301629	0.0499533	retinal homeobox gene 2 [Source:NCBI gene;Acc:30473]	rx2
ENSDARG00000105141	598.759	0.528297	0.1731	3.05197	0.00227345	0.0413272	NACHT, LRR and PYD domains-containing protein 3 [Source:NCBI gene;Acc:103910107]	FO704635.1
ENSDARG00000012642	716.759	0.529169	0.146521	3.61157	0.00030435	0.0102402	si:ch211-266d19.4 [Source:ZFIN;Acc:ZDB-GENE-091204-74]	si:ch211-266d19.4
ENSDARG00000095577	639.611	0.529676	0.133076	3.98024	6.88463e-05	0.00339535	cytochrome b reductase 1 [Source:NCBI gene;Acc:552960]	cybrd1
ENSDARG00000033126	324.711	0.53117	0.156986	3.38354	0.000715575	0.018964	PRKR interacting protein 1 [Source:NCBI gene;Acc:550595]	prkrip1
ENSDARG00000060002	304.45	0.531502	0.172203	3.08648	0.00202539	0.0382173	8-oxoguanine DNA glycosylase [Source:ZFIN;Acc:ZDB-GENE-070112-932]	ogg1
ENSDARG00000100719	303.891	0.532033	0.152677	3.48469	0.000492711	0.0145604	urate (5-hydroxyiso-) hydrolase a [Source:NCBI gene;Acc:751742]	uraha
ENSDARG00000052575	1387.28	0.533258	0.119364	4.4675	7.91387e-06	0.000664676	ADP-ribosylation factor-like 13A [Source:ZFIN;Acc:ZDB-GENE-040426-1790]	arl13a
ENSDARG00000062575	610.796	0.533821	0.159153	3.35415	0.000796105	0.0205854	si:ch211-210g13.5 [Source:ZFIN;Acc:ZDB-GENE-030131-5675]	si:ch211-210g13.5
ENSDARG00000029250	686.057	0.535162	0.118363	4.52136	6.14436e-06	0.000534129	polymerase (DNA directed) iota [Source:ZFIN;Acc:ZDB-GENE-050417-376]	poli
ENSDARG00000110642	311.929	0.537746	0.169894	3.16519	0.00154981	0.0319452	calcium channel, voltage-dependent, L type, alpha 1D subunit, b [Source:ZFIN;Acc:ZDB-GENE-040525-3]	cacna1db
ENSDARG00000023768	251.552	0.539726	0.15948	3.3843	0.000713613	0.018957	major facilitator superfamily domain containing 4Aa [Source:NCBI gene;Acc:393503]	mfsd4aa
ENSDARG00000088650	373.633	0.541243	0.149434	3.62194	0.000292401	0.00995811	si:ch211-208k15.1 [Source:ZFIN;Acc:ZDB-GENE-100922-189]	si:ch211-208k15.1
ENSDARG00000075314	817.526	0.541301	0.13149	4.11667	3.84388e-05	0.00217408	zgc:174906 [Source:ZFIN;Acc:ZDB-GENE-030131-6125]	zgc:174906
ENSDARG00000078244	440.308	0.543016	0.154771	3.50851	0.000450623	0.0136414	si:ch211-197l9.2 [Source:ZFIN;Acc:ZDB-GENE-091204-369]	si:ch211-197l9.2
ENSDARG00000086879	346.447	0.543713	0.158941	3.42084	0.000624278	0.0171339	lines homolog 1 [Source:ZFIN;Acc:ZDB-GENE-101019-1]	lins1
ENSDARG00000090195	430.585	0.544291	0.136784	3.97919	6.91507e-05	0.00340286	metaxin 3 [Source:NCBI gene;Acc:402916]	mtx3
ENSDARG00000041569	28768.7	0.544515	0.109276	4.98292	6.26333e-07	8.85627e-05	carboxylesterase 2a [Source:ZFIN;Acc:ZDB-GENE-061013-99]	ces2a
ENSDARG00000052012	2378.69	0.544543	0.177553	3.06693	0.00216271	0.0399645	reticulon 4 receptor-like 2 a [Source:ZFIN;Acc:ZDB-GENE-040310-4]	rtn4rl2a
ENSDARG00000102802	3870.51	0.545252	0.0972735	5.60535	2.07835e-08	5.32716e-06	bromodomain, testis-specific [Source:NCBI gene;Acc:333996]	brdt
ENSDARG00000055970	428.262	0.547862	0.15335	3.57262	0.000353424	0.0113773	zgc:136971 [Source:ZFIN;Acc:ZDB-GENE-060421-3674]	zgc:136971
ENSDARG00000033537	818.233	0.548558	0.14903	3.68085	0.000232461	0.00840963	prolyl 4-hydroxylase, alpha polypeptide I a [Source:ZFIN;Acc:ZDB-GENE-040724-91]	p4ha1a
ENSDARG00000025948	742.955	0.549569	0.104829	5.24251	1.58408e-07	2.74341e-05	mutL homolog 1, colon cancer, nonpolyposis type 2 (E. coli) [Source:ZFIN;Acc:ZDB-GENE-040426-1600]	mlh1
ENSDARG00000078123	1597.74	0.549646	0.0854089	6.43547	1.23096e-10	5.61241e-08	SLIT and NTRK-like family, member 3a [Source:ZFIN;Acc:ZDB-GENE-130226-1]	slitrk3a
ENSDARG00000074695	1041.43	0.55217	0.123755	4.46179	8.12791e-06	0.000670058	c-mer proto-oncogene tyrosine kinase a [Source:ZFIN;Acc:ZDB-GENE-081107-1]	mertka
ENSDARG00000101320	208.438	0.555999	0.159903	3.47711	0.000506846	0.0148602	si:dkey-50i6.5 [Source:ZFIN;Acc:ZDB-GENE-081031-53]	si:dkey-50i6.5
ENSDARG00000039697	221.591	0.557709	0.14214	3.92365	8.72162e-05	0.00402064	shootin 1 [Source:NCBI gene;Acc:407656]	shtn1
ENSDARG00000117602	541.111	0.560981	0.133208	4.21133	2.53873e-05	0.00160673		LO018166.1
ENSDARG00000116586	534.977	0.561501	0.175197	3.20497	0.00135075	0.0294412	ferritin, heavy polypeptide-like 27 [Source:ZFIN;Acc:ZDB-GENE-040718-72]	fthl27
ENSDARG00000069767	420.794	0.563793	0.187192	3.01185	0.00259661	0.0450745	nectin cell adhesion molecule 1a [Source:ZFIN;Acc:ZDB-GENE-090224-1]	nectin1a
ENSDARG00000010478	7749.66	0.567483	0.174906	3.2445	0.00117659	0.0267407	heat shock protein 90, alpha (cytosolic), class A member 1, tandem duplicate 1 [Source:NCBI gene;Acc:30591]	hsp90aa1.1
ENSDARG00000102334	435.891	0.569711	0.163926	3.47542	0.000510047	0.0149344	si:ch211-124n19.2 [Source:ZFIN;Acc:ZDB-GENE-081104-105]	SH3RF3
ENSDARG00000086256	621.004	0.572741	0.185348	3.09008	0.002001	0.0379246	si:ch211-236p5.2 [Source:ZFIN;Acc:ZDB-GENE-081028-33]	si:ch211-236p5.2
ENSDARG00000097825	518.431	0.582137	0.145966	3.98817	6.65838e-05	0.00329833		BX465227.1
ENSDARG00000051761	452.279	0.582786	0.166494	3.50035	0.000464645	0.0139712	tripartite motif containing 44 [Source:ZFIN;Acc:ZDB-GENE-050522-37]	trim44
ENSDARG00000078741	805.068	0.582984	0.147148	3.96189	7.43602e-05	0.00360365	zgc:172136 [Source:ZFIN;Acc:ZDB-GENE-030131-1008]	FRMD1
ENSDARG00000117097	1183.21	0.584371	0.195611	2.98741	0.00281348	0.0474817	crystallin, gamma M2c [Source:ZFIN;Acc:ZDB-GENE-050516-11]	crygm2c
ENSDARG00000058260	164.918	0.58452	0.172495	3.38861	0.000702476	0.0187539	cell proliferation regulating inhibitor of protein phosphatase 2A [Source:ZFIN;Acc:ZDB-GENE-030131-6252]	cip2a
ENSDARG00000056121	678.079	0.586612	0.106354	5.51567	3.47447e-08	8.17086e-06	serine active site containing 1 [Source:NCBI gene;Acc:568022]	serac1
ENSDARG00000078159	483.921	0.588304	0.14509	4.05474	5.01897e-05	0.00265708	zgc:175284 [Source:ZFIN;Acc:ZDB-GENE-080219-49]	zgc:175284
ENSDARG00000062606	587.775	0.588559	0.134922	4.36222	1.2875e-05	0.000963782	si:dkey-26i13.8 [Source:ZFIN;Acc:ZDB-GENE-090312-134]	si:dkey-26i13.8
ENSDARG00000063354	2305.34	0.589864	0.136503	4.32124	1.55154e-05	0.00112178	ankyrin repeat and BTB (POZ) domain containing 1 [Source:ZFIN;Acc:ZDB-GENE-141212-241]	abtb1
ENSDARG00000042390	359.76	0.592274	0.18584	3.18701	0.00143751	0.0306445	synapse differentiation inducing 1-like [Source:NCBI gene;Acc:555204]	syndig1l
ENSDARG00000035607	455.807	0.592753	0.158513	3.73945	0.00018442	0.00698327	ankyrin repeat and LEM domain containing 2 [Source:ZFIN;Acc:ZDB-GENE-030131-6090]	ankle2
ENSDARG00000059351	809.482	0.593305	0.124302	4.77308	1.81426e-06	0.00020264	heterogeneous nuclear ribonucleoprotein A3 [Source:ZFIN;Acc:ZDB-GENE-060224-1]	hnrnpa3
ENSDARG00000022832	1587.12	0.597028	0.105398	5.6645	1.47455e-08	4.01743e-06	BCL2 interacting protein 4 [Source:ZFIN;Acc:ZDB-GENE-051113-212]	bnip4
ENSDARG00000098108	2075.08	0.597242	0.20044	2.97965	0.00288576	0.0484014	dual specificity phosphatase 2 [Source:ZFIN;Acc:ZDB-GENE-040801-188]	dusp2
ENSDARG00000075463	1967.86	0.597737	0.121286	4.92833	8.29367e-07	0.000108993	MSS51 mitochondrial translational activator [Source:ZFIN;Acc:ZDB-GENE-130530-775]	mss51
ENSDARG00000060338	205.187	0.600923	0.159808	3.76027	0.000169729	0.00661766	tRNA methyltransferase 12 homolog [Source:NCBI gene;Acc:564925]	trmt12
ENSDARG00000037144	200.745	0.601698	0.183277	3.283	0.0010271	0.0244112	carboxypeptidase B2 (plasma) [Source:ZFIN;Acc:ZDB-GENE-050522-259]	cpb2
ENSDARG00000079307	5665.36	0.601774	0.181846	3.30924	0.000935494	0.0230683	si:dkey-205h13.1 [Source:ZFIN;Acc:ZDB-GENE-090313-227]	si:dkey-205h13.1
ENSDARG00000078762	132.62	0.601813	0.176489	3.40992	0.000649814	0.0176397	transmembrane protein 169b [Source:ZFIN;Acc:ZDB-GENE-141211-51]	tmem169b
ENSDARG00000073876	200.141	0.603089	0.182931	3.29681	0.000977888	0.0237209	si:ch1073-165f9.2 [Source:ZFIN;Acc:ZDB-GENE-141216-228]	si:ch1073-165f9.2
ENSDARG00000036371	14762.7	0.604785	0.181768	3.32723	0.000877129	0.0221929	actin alpha 1, skeletal muscle a [Source:ZFIN;Acc:ZDB-GENE-050417-267]	acta1a
ENSDARG00000052388	302.259	0.607621	0.167027	3.63786	0.000274915	0.00944903	polycomb group ring finger 5b [Source:NCBI gene;Acc:692252]	pcgf5b
ENSDARG00000103743	1227.84	0.608157	0.153749	3.95551	7.63708e-05	0.00366137	si:dkeyp-72e1.9 [Source:ZFIN;Acc:ZDB-GENE-120215-89]	si:dkeyp-72e1.9
ENSDARG00000058502	173.676	0.609126	0.197787	3.07972	0.00207198	0.0387365	oleoyl-ACP hydrolase [Source:ZFIN;Acc:ZDB-GENE-060312-17]	olah
ENSDARG00000074895	115.019	0.610043	0.185643	3.2861	0.00101583	0.0243237	trypsin domain containing 1 [Source:ZFIN;Acc:ZDB-GENE-030131-8525]	tysnd1
ENSDARG00000031600	501.211	0.610125	0.155068	3.93457	8.33442e-05	0.00388484	retinal degeneration 3, GUCY2D regulator [Source:ZFIN;Acc:ZDB-GENE-040724-103]	rd3
ENSDARG00000060512	418.427	0.611521	0.121917	5.01589	5.27874e-07	7.70799e-05	kelch repeat and BTB (POZ) domain containing 3 [Source:ZFIN;Acc:ZDB-GENE-131016-5]	kbtbd3
ENSDARG00000098051	410.76	0.613168	0.142315	4.30853	1.64347e-05	0.00116436	opsin 6, group member b [Source:ZFIN;Acc:ZDB-GENE-030616-402]	opn6b
ENSDARG00000074623	1322.52	0.614837	0.11712	5.24965	1.5239e-07	2.65981e-05	TBC1 domain family, member 31 [Source:ZFIN;Acc:ZDB-GENE-061218-4]	tbc1d31
ENSDARG00000079281	543.455	0.614965	0.142481	4.31613	1.58788e-05	0.00112977	si:dkeyp-75h12.2 [Source:ZFIN;Acc:ZDB-GENE-030131-7512]	si:dkeyp-75h12.2
ENSDARG00000007601	1083.94	0.615199	0.147239	4.17824	2.93769e-05	0.00177381	zinc finger, MYND-type containing 8 [Source:ZFIN;Acc:ZDB-GENE-041119-1]	zmynd8
ENSDARG00000021924	361.334	0.619355	0.163015	3.79937	0.000145062	0.00591391	heat shock cognate 70-kd protein, tandem duplicate 3 [Source:ZFIN;Acc:ZDB-GENE-110713-1]	hsp70.3
ENSDARG00000058476	1206.65	0.621821	0.194154	3.20272	0.00136136	0.0296097	stanniocalcin 1, like [Source:ZFIN;Acc:ZDB-GENE-040426-1521]	stc1l
ENSDARG00000016570	2126.37	0.623141	0.179472	3.47209	0.000516431	0.0150401	prolactin receptor a [Source:ZFIN;Acc:ZDB-GENE-080103-2]	prlra
ENSDARG00000069196	365.377	0.625188	0.145765	4.289	1.7948e-05	0.00125698	EBF transcription factor 1b [Source:ZFIN;Acc:ZDB-GENE-090814-2]	ebf1b
ENSDARG00000008858	316.48	0.625755	0.182442	3.42989	0.000603835	0.0166547	cytochrome P450, family 7, subfamily B, polypeptide 1 [Source:ZFIN;Acc:ZDB-GENE-070912-293]	cyp7b1
ENSDARG00000078814	392.058	0.626758	0.124781	5.02287	5.09051e-07	7.53117e-05	si:dkey-34m19.3 [Source:ZFIN;Acc:ZDB-GENE-030131-2206]	si:dkey-34m19.3
ENSDARG00000117611	114.089	0.630035	0.18802	3.35088	0.000805538	0.0208052		FP102052.2
ENSDARG00000008447	5208.54	0.63157	0.115901	5.44922	5.05925e-08	1.06631e-05	FKBP prolyl isomerase 4 [Source:ZFIN;Acc:ZDB-GENE-030131-514]	fkbp4
ENSDARG00000035630	2336.58	0.634761	0.159119	3.98922	6.62905e-05	0.00329329	yippee-like 1 [Source:ZFIN;Acc:ZDB-GENE-040808-41]	ypel1
ENSDARG00000030110	920.808	0.636394	0.200558	3.17311	0.00150814	0.0314295	myogenic differentiation 1 [Source:NCBI gene;Acc:30513]	myod1
ENSDARG00000045289	414.248	0.636462	0.159469	3.99114	6.57558e-05	0.00328574	G protein-coupled receptor 137c [Source:ZFIN;Acc:ZDB-GENE-041114-145]	gpr137c
ENSDARG00000077471	117.954	0.636683	0.193115	3.29691	0.000977561	0.0237209	5-hydroxymethylcytosine binding, ES cell specific [Source:ZFIN;Acc:ZDB-GENE-070620-10]	hmces
ENSDARG00000077473	14020.1	0.637918	0.199212	3.2022	0.00136382	0.0296104	myelocytomatosis oncogene homolog [Source:ZFIN;Acc:ZDB-GENE-030219-51]	mych
ENSDARG00000023157	292.729	0.652003	0.172794	3.7733	0.000161105	0.00635908	cerebellin 10 [Source:ZFIN;Acc:ZDB-GENE-030131-4615]	cbln10
ENSDARG00000071699	242.362	0.654093	0.167836	3.89723	9.73008e-05	0.00435631	iduronate 2-sulfatase [Source:ZFIN;Acc:ZDB-GENE-061215-37]	ids
ENSDARG00000032116	198.412	0.656026	0.211332	3.10424	0.00190766	0.0368145	CCR4-NOT transcription complex, subunit 7 [Source:NCBI gene;Acc:768119]	cnot7
ENSDARG00000112751	248.583	0.660335	0.163884	4.02929	5.59466e-05	0.00287996	uncharacterized LOC101884374 [Source:NCBI gene;Acc:101884374]	BX511129.3
ENSDARG00000012694	11100.9	0.662956	0.169017	3.92243	8.76597e-05	0.00402137	complement component c3a, duplicate 1 [Source:ZFIN;Acc:ZDB-GENE-990415-35]	c3a.1
ENSDARG00000079486	1002.53	0.665476	0.131589	5.05724	4.2537e-07	6.33546e-05	FAM20A golgi associated secretory pathway pseudokinase [Source:ZFIN;Acc:ZDB-GENE-081022-117]	fam20a
ENSDARG00000100504	3446.46	0.667095	0.160594	4.15391	3.26836e-05	0.00192661	protein phosphatase 1, regulatory subunit 27b [Source:ZFIN;Acc:ZDB-GENE-051023-5]	ppp1r27b
ENSDARG00000006990	707.546	0.667479	0.149461	4.46592	7.97254e-06	0.000667096	cysteine-rich with EGF-like domains 1b [Source:ZFIN;Acc:ZDB-GENE-161219-1]	creld1b
ENSDARG00000094719	6832	0.669854	0.222436	3.01145	0.00260007	0.0450914	uncharacterized LOC101884954 [Source:NCBI gene;Acc:101884954]	CR318588.3
ENSDARG00000092073	94.0651	0.67015	0.219065	3.05914	0.00221971	0.040648	zinc finger protein 1165 [Source:ZFIN;Acc:ZDB-GENE-050208-641]	znf1165
ENSDARG00000056984	104.508	0.677838	0.225153	3.01056	0.00260763	0.0450914	RAD9 checkpoint clamp component A [Source:ZFIN;Acc:ZDB-GENE-040426-935]	rad9a
ENSDARG00000036043	131.33	0.683265	0.196762	3.47254	0.000515559	0.0150401	zinc finger protein 408 [Source:ZFIN;Acc:ZDB-GENE-130530-589]	znf408
ENSDARG00000012403	521.67	0.683788	0.175312	3.90042	9.60271e-05	0.00433402	excision repair cross-complementation group 6-like 2 [Source:ZFIN;Acc:ZDB-GENE-110411-274]	ercc6l2
ENSDARG00000062998	156.181	0.684875	0.209115	3.27511	0.00105619	0.0248121	peptidoglycan recognition protein 2 [Source:ZFIN;Acc:ZDB-GENE-071227-1]	pglyrp2
ENSDARG00000114306	193.944	0.693032	0.193376	3.58385	0.000338564	0.0111397	multidrug and toxin extrusion protein 1-like [Source:NCBI gene;Acc:560089]	BX248108.1
ENSDARG00000087359	599.144	0.695005	0.229797	3.02443	0.00249098	0.0438542	complement component c3a, duplicate 2 [Source:ZFIN;Acc:ZDB-GENE-990415-36]	c3a.2
ENSDARG00000040332	190.912	0.697435	0.202171	3.44974	0.000561131	0.0158086	cytokine receptor family member b2 [Source:ZFIN;Acc:ZDB-GENE-070905-2]	crfb2
ENSDARG00000010085	674.467	0.703939	0.189288	3.71887	0.000200114	0.00751388	procollagen-proline, 2-oxoglutarate 4-dioxygenase (proline 4-hydroxylase), alpha polypeptide 2 [Source:ZFIN;Acc:ZDB-GENE-030827-1]	p4ha2
ENSDARG00000100872	276.779	0.705096	0.199737	3.53013	0.000415356	0.0127816	OTU deubiquitinase 1 [Source:ZFIN;Acc:ZDB-GENE-170421-2]	otud1
ENSDARG00000017860	323.326	0.705349	0.220915	3.19285	0.00140874	0.0302331	regulator of G protein signaling 5b [Source:ZFIN;Acc:ZDB-GENE-050417-359]	rgs5b
ENSDARG00000104228	158.852	0.707399	0.217609	3.25077	0.00115091	0.0263718	lysophospholipase 1 [Source:ZFIN;Acc:ZDB-GENE-050417-87]	lypla1
ENSDARG00000079818	268.535	0.708653	0.159313	4.44818	8.66027e-06	0.000708715	helicase, POLQ like [Source:ZFIN;Acc:ZDB-GENE-060503-421]	helq
ENSDARG00000112895	254.854	0.709326	0.194585	3.64533	0.00026705	0.00923555	homeobox protein TGIF2-like [Source:NCBI gene;Acc:100535338]	FO834857.1
ENSDARG00000097521	410.868	0.709669	0.235741	3.01037	0.00260925	0.0450914	si:dkey-111k8.5 [Source:ZFIN;Acc:ZDB-GENE-131125-101]	si:dkey-111k8.5
ENSDARG00000096859	297.552	0.713538	0.176503	4.04264	5.28536e-05	0.00275569	si:ch211-286b4.4 [Source:ZFIN;Acc:ZDB-GENE-131127-605]	si:ch211-286b4.4
ENSDARG00000070972	2724.95	0.715951	0.15643	4.5768	4.72139e-06	0.000428782	si:ch211-81a5.8 [Source:ZFIN;Acc:ZDB-GENE-060503-138]	si:ch211-81a5.8
ENSDARG00000079700	256.12	0.718233	0.218873	3.2815	0.00103255	0.0244367	UDP-Gal:betaGlcNAc beta 1,3-galactosyltransferase, polypeptide 1a [Source:ZFIN;Acc:ZDB-GENE-120215-203]	b3galt1a
ENSDARG00000074451	370.1	0.718585	0.144685	4.96654	6.81592e-07	9.31969e-05	meiotic nuclear divisions 1 homolog (S. cerevisiae) [Source:NCBI gene;Acc:445203]	mnd1
ENSDARG00000090600	282.453	0.718693	0.221145	3.24987	0.00115459	0.0264022	si:ch211-213a13.1 [Source:ZFIN;Acc:ZDB-GENE-050208-471]	si:ch211-213a13.1
ENSDARG00000038742	1229.62	0.723124	0.164818	4.38741	1.1471e-05	0.000880667	retinol binding protein 1, cellular, tandem duplicate 2 [Source:ZFIN;Acc:ZDB-GENE-070912-18]	rbp1.2
ENSDARG00000037199	268.66	0.730454	0.184602	3.95691	7.59263e-05	0.00364789	zgc:101851 [Source:NCBI gene;Acc:447937]	C9H2orf76
ENSDARG00000113009	143.949	0.732249	0.211766	3.45783	0.000544553	0.0154979		FO704721.1
ENSDARG00000061416	1610.19	0.732371	0.111283	6.58115	4.66838e-11	2.48325e-08	C2 calcium dependent domain containing 4A [Source:ZFIN;Acc:ZDB-GENE-030131-5712]	c2cd4a
ENSDARG00000041022	8972.56	0.736698	0.122578	6.01005	1.85467e-09	6.79264e-07	programmed cell death 4b [Source:ZFIN;Acc:ZDB-GENE-030131-9847]	pdcd4b
ENSDARG00000094251	109.584	0.740361	0.227628	3.2525	0.00114393	0.0262387	si:ch211-119d14.2 [Source:ZFIN;Acc:ZDB-GENE-081104-99]	si:ch211-119d14.2
ENSDARG00000054184	111.063	0.742898	0.23964	3.10006	0.00193484	0.0370453	bloodthirsty-related gene family, member 6 [Source:ZFIN;Acc:ZDB-GENE-080516-2]	btr06
ENSDARG00000093323	330.91	0.743732	0.168741	4.40755	1.04547e-05	0.000818661	si:ch211-114l13.1 [Source:ZFIN;Acc:ZDB-GENE-070424-109]	si:ch211-114l13.1
ENSDARG00000060316	4664.59	0.746723	0.19427	3.84374	0.000121174	0.0051663	cytokine inducible SH2-containing protein [Source:ZFIN;Acc:ZDB-GENE-050907-1]	cish
ENSDARG00000076419	283.912	0.750897	0.169695	4.42497	9.64551e-06	0.000772367	si:dkeyp-117b11.2 [Source:ZFIN;Acc:ZDB-GENE-081104-454]	si:dkeyp-117b11.2
ENSDARG00000070960	243.664	0.75231	0.1945	3.86791	0.000109772	0.00478988	si:ch211-288g17.4 [Source:ZFIN;Acc:ZDB-GENE-060531-62]	si:ch211-288g17.4
ENSDARG00000097181	216.343	0.752473	0.201656	3.73148	0.000190359	0.00719598	defensin, beta-like 3 [Source:ZFIN;Acc:ZDB-GENE-070207-3]	defbl3
ENSDARG00000019772	443.743	0.755316	0.152175	4.96346	6.92479e-07	9.31969e-05	si:ch1073-280e3.1 [Source:ZFIN;Acc:ZDB-GENE-110411-261]	si:ch1073-280e3.1
ENSDARG00000097871	109.127	0.76553	0.195827	3.90922	9.25958e-05	0.0042132	si:ch1073-145m9.1 [Source:ZFIN;Acc:ZDB-GENE-131127-570]	si:ch1073-145m9.1
ENSDARG00000056334	248.099	0.767819	0.168617	4.55362	5.27296e-06	0.000471213	mutL homolog 3 (E. coli) [Source:ZFIN;Acc:ZDB-GENE-060810-45]	mlh3
ENSDARG00000007241	3744.16	0.767833	0.208177	3.68837	0.000225696	0.00826602	MYC proto-oncogene, bHLH transcription factor b [Source:NCBI gene;Acc:393141]	mycb
ENSDARG00000094860	1712.47	0.771716	0.222395	3.47002	0.000520412	0.0150994	G protein-coupled receptor 186 [Source:ZFIN;Acc:ZDB-GENE-060503-489]	gpr186
ENSDARG00000055723	782.544	0.77271	0.197266	3.91709	8.96231e-05	0.00409685	heat shock cognate 70-kd protein, like [Source:ZFIN;Acc:ZDB-GENE-050321-1]	hsp70l
ENSDARG00000101331	83.1732	0.774297	0.255957	3.0251	0.00248551	0.043827	tektin 1 [Source:ZFIN;Acc:ZDB-GENE-041114-99]	tekt1
ENSDARG00000092402	204.691	0.778907	0.22265	3.49835	0.000468151	0.0140577		BX569787.1
ENSDARG00000056210	141.686	0.780389	0.259235	3.01036	0.0026094	0.0450914	heat shock protein family A (Hsp70) member 1B [Source:ZFIN;Acc:ZDB-GENE-060503-867]	hspa1b
ENSDARG00000097842	505.836	0.781252	0.227513	3.43388	0.000595013	0.0164723	zinc finger protein 1134 [Source:ZFIN;Acc:ZDB-GENE-131125-12]	znf1134
ENSDARG00000090930	231.42	0.782503	0.246592	3.17327	0.00150731	0.0314295	si:ch211-120g10.1 [Source:ZFIN;Acc:ZDB-GENE-130531-56]	si:ch211-120g10.1
ENSDARG00000105557	154.6	0.787134	0.243649	3.23061	0.00123526	0.02768	uncharacterized LOC101885004 [Source:NCBI gene;Acc:101885004]	BX511061.1
ENSDARG00000025914	108.386	0.803103	0.267388	3.00351	0.00266887	0.0457248	si:dkey-190g11.3 [Source:ZFIN;Acc:ZDB-GENE-081104-341]	si:dkey-190g11.3
ENSDARG00000056211	134.351	0.818681	0.230687	3.54889	0.000386862	0.012156	2-oxoglutarate and iron-dependent oxygenase domain containing 2 [Source:NCBI gene;Acc:790923]	ogfod2
ENSDARG00000094124	121.702	0.820826	0.260354	3.15273	0.00161754	0.032912		CR589874.1
ENSDARG00000100774	102.712	0.845109	0.262759	3.21629	0.00129859	0.0286677	C-x(9)-C motif containing 4 homolog (S. cerevisiae) [Source:ZFIN;Acc:ZDB-GENE-120216-1]	cmc4
ENSDARG00000007025	237.859	0.847173	0.218829	3.8714	0.000108211	0.0047496	tetratricopeptide repeat domain 9C [Source:ZFIN;Acc:ZDB-GENE-040426-1053]	ttc9c
ENSDARG00000101176	62.8774	0.847616	0.276877	3.06134	0.00220345	0.040483	UDP glucuronosyltransferase 1 family, polypeptide B7 [Source:ZFIN;Acc:ZDB-GENE-080227-15]	ugt1b7
ENSDARG00000099383	339.048	0.854677	0.19767	4.32375	1.53398e-05	0.00111631	DnaJ heat shock protein family (Hsp40) member B1a [Source:ZFIN;Acc:ZDB-GENE-040801-90]	dnajb1a
ENSDARG00000076958	65.4361	0.856816	0.270703	3.16516	0.00155	0.0319452	jacalin 8 [Source:ZFIN;Acc:ZDB-GENE-080218-18]	jac8
ENSDARG00000077058	457.857	0.860358	0.277533	3.10002	0.00193509	0.0370453	chymotrypsin like elastase family member 1, tandem duplicate 5 [Source:ZFIN;Acc:ZDB-GENE-040801-186]	cela1.5
ENSDARG00000009438	140.104	0.867102	0.20909	4.14703	3.36818e-05	0.00197502	myogenin [Source:ZFIN;Acc:ZDB-GENE-980526-265]	myog
ENSDARG00000028163	2886.13	0.868917	0.174873	4.96884	6.73536e-07	9.30134e-05	proteoglycan 4b [Source:ZFIN;Acc:ZDB-GENE-041014-324]	prg4b
ENSDARG00000087666	622.392	0.869194	0.193997	4.48044	7.44876e-06	0.000637597	fibroblast growth factor (acidic) intracellular binding protein b [Source:NCBI gene;Acc:405787]	fibpb
ENSDARG00000090557	934.767	0.879211	0.184538	4.76439	1.89429e-06	0.000208475	si:ch1073-110a20.7 [Source:ZFIN;Acc:ZDB-GENE-121214-133]	si:ch1073-110a20.7
ENSDARG00000087020	41.5301	0.87984	0.296274	2.96969	0.00298104	0.049664	si:ch73-334d15.2 [Source:ZFIN;Acc:ZDB-GENE-091204-158]	si:ch73-334d15.2
ENSDARG00000092759	99.4483	0.882248	0.268086	3.29091	0.000998641	0.0240416	si:dkey-61p9.9 [Source:ZFIN;Acc:ZDB-GENE-041210-240]	si:dkey-61p9.9
ENSDARG00000044976	398.997	0.886686	0.248167	3.57294	0.000352997	0.0113773	keratin 93 [Source:ZFIN;Acc:ZDB-GENE-060421-4592]	krt93
ENSDARG00000005673	191.504	0.887131	0.279522	3.17375	0.00150483	0.0314295	coagulation factor IIIb [Source:ZFIN;Acc:ZDB-GENE-050417-234]	f3b
ENSDARG00000038095	1503.59	0.888102	0.215252	4.12588	3.69325e-05	0.0021108	suppressor of cytokine signaling 1a [Source:ZFIN;Acc:ZDB-GENE-040801-205]	socs1a
ENSDARG00000105183	941.941	0.89548	0.162932	5.49602	3.88453e-08	8.94682e-06		CT009487.2
ENSDARG00000097268	333.845	0.900164	0.189841	4.74167	2.11961e-06	0.000226576		CU929145.2
ENSDARG00000074546	168.976	0.904266	0.231372	3.90828	9.29563e-05	0.00422101	si:ch211-213a13.2 [Source:ZFIN;Acc:ZDB-GENE-050208-551]	si:ch211-213a13.2
ENSDARG00000030972	470.631	0.904325	0.167045	5.41366	6.17503e-08	1.26566e-05	DnaJ heat shock protein family (Hsp40) member A1 [Source:ZFIN;Acc:ZDB-GENE-030131-2642]	dnaja1
ENSDARG00000104571	1537.95	0.910815	0.194238	4.68918	2.74303e-06	0.000278555	growth arrest and DNA-damage-inducible, alpha, b [Source:ZFIN;Acc:ZDB-GENE-040704-60]	gadd45ab
ENSDARG00000104016	102.603	0.915782	0.278759	3.28521	0.00101907	0.0243237	si:dkey-151j17.4 [Source:ZFIN;Acc:ZDB-GENE-141222-13]	si:dkey-151j17.4
ENSDARG00000040427	532.336	0.922636	0.156991	5.877	4.1777e-09	1.33334e-06	acyl-CoA thioesterase 19 [Source:ZFIN;Acc:ZDB-GENE-041114-124]	acot19
ENSDARG00000087453	110.77	0.928412	0.217175	4.27495	1.91181e-05	0.00132234	si:ch73-57f22.2 [Source:ZFIN;Acc:ZDB-GENE-110411-58]	si:ch73-57f22.2
ENSDARG00000093019	153.115	0.937195	0.262002	3.57705	0.000347489	0.0112881	si:dkey-83k24.5 [Source:ZFIN;Acc:ZDB-GENE-081104-440]	si:dkey-83k24.5
ENSDARG00000077288	159.263	0.939806	0.228014	4.12171	3.76073e-05	0.00213335	si:ch211-188c16.1 [Source:ZFIN;Acc:ZDB-GENE-070912-162]	si:ch211-188c16.1
ENSDARG00000091859	74.4893	0.95339	0.250609	3.80429	0.000142211	0.00584032	si:ch73-233m11.2 [Source:ZFIN;Acc:ZDB-GENE-081104-266]	si:ch73-233m11.2
ENSDARG00000003973	246.37	0.957982	0.276869	3.46006	0.000540063	0.0154001	cysteine and histidine-rich domain (CHORD) containing 1a [Source:ZFIN;Acc:ZDB-GENE-050626-79]	chordc1a
ENSDARG00000076015	74.3726	0.982777	0.25958	3.78603	0.000153075	0.00615081	si:ch73-139e5.2 [Source:ZFIN;Acc:ZDB-GENE-130531-47]	si:ch73-139e5.2
ENSDARG00000071083	337.568	0.998456	0.174144	5.73352	9.8368e-09	2.78182e-06	si:dkeyp-34c12.1 [Source:ZFIN;Acc:ZDB-GENE-030131-5347]	si:dkeyp-34c12.1
ENSDARG00000092826	50.6719	1.00056	0.319239	3.1342	0.00172321	0.0343428		BX248511.1
ENSDARG00000071581	62.0692	1.00172	0.318652	3.14361	0.0016688	0.0334673	zgc:174564 [Source:ZFIN;Acc:ZDB-GENE-080219-52]	zgc:174564
ENSDARG00000002204	4472.68	1.00701	0.171139	5.8842	3.99991e-09	1.31413e-06	heat shock protein, alpha-crystallin-related, b11 [Source:NCBI gene;Acc:796767]	hspb11
ENSDARG00000105489	86.1548	1.00721	0.267768	3.76149	0.000168907	0.00659712	hypothetical protein LOC564660 [Source:ZFIN;Acc:ZDB-GENE-060130-8]	loc564660
ENSDARG00000051762	673.905	1.00957	0.151922	6.64533	3.02532e-11	1.73304e-08		CABZ01080568.1
ENSDARG00000075698	71.0028	1.01596	0.342335	2.96772	0.00300014	0.0497402	NTPase, KAP family P-loop domain containing 1 [Source:ZFIN;Acc:ZDB-GENE-141215-19]	nkpd1
ENSDARG00000108401	84.9944	1.0164	0.238406	4.26333	2.01399e-05	0.00138049	matrix metalloproteinase-18-like [Source:NCBI gene;Acc:101883213]	LO018336.1
ENSDARG00000097982	47.9488	1.02351	0.315017	3.24907	0.00115785	0.0264494		BX005375.1
ENSDARG00000016527	95.5248	1.03167	0.344696	2.99297	0.00276276	0.0467952	helicase with zinc finger 2, transcriptional coactivator [Source:ZFIN;Acc:ZDB-GENE-120920-1]	helz2
ENSDARG00000062077	68.0944	1.0661	0.326177	3.26847	0.0010813	0.0252164	acyl-CoA synthetase bubblegum family member 1 [Source:ZFIN;Acc:ZDB-GENE-110914-219]	acsbg1
ENSDARG00000037403	744.407	1.07228	0.145767	7.35612	1.89326e-13	1.76239e-10	heat shock protein family A (Hsp70) member 8b [Source:ZFIN;Acc:ZDB-GENE-121214-31]	hspa8b
ENSDARG00000024746	8109.61	1.08192	0.140927	7.67713	1.62695e-14	1.91304e-11	heat shock protein 90, alpha (cytosolic), class A member 1, tandem duplicate 2 [Source:ZFIN;Acc:ZDB-GENE-031001-3]	hsp90aa1.2
ENSDARG00000100339	476.298	1.08797	0.258321	4.21169	2.53471e-05	0.00160673	ADP-ribosylation factor 4b [Source:ZFIN;Acc:ZDB-GENE-050417-205]	arf4b
ENSDARG00000088084	68.6814	1.09588	0.342679	3.19797	0.001384	0.0298403	si:dkey-66i24.8 [Source:ZFIN;Acc:ZDB-GENE-130531-72]	si:dkey-66i24.8
ENSDARG00000109686	326.436	1.10107	0.249785	4.40808	1.04292e-05	0.000818661	si:ch211-59p23.1 [Source:ZFIN;Acc:ZDB-GENE-160113-50]	si:ch211-59p23.1
ENSDARG00000096562	1291.35	1.11321	0.321163	3.46618	0.000527906	0.0152059	wu:fj29h11 [Source:ZFIN;Acc:ZDB-GENE-030131-7558]	wu:fj29h11
ENSDARG00000098901	58.1498	1.12607	0.302961	3.7169	0.000201684	0.00754746		CABZ01002768.1
ENSDARG00000055752	6085.41	1.1263	0.285298	3.94781	7.88703e-05	0.00374107	neuronal PAS domain protein 4a [Source:NCBI gene;Acc:724016]	npas4a
ENSDARG00000012903	1025.43	1.1271	0.205686	5.4797	4.26057e-08	9.61468e-06	solute carrier family 34 member 2a [Source:ZFIN;Acc:ZDB-GENE-000524-1]	slc34a2a
ENSDARG00000003968	200.041	1.17235	0.250304	4.68372	2.81719e-06	0.000284791	La ribonucleoprotein 6, translational regulator b [Source:ZFIN;Acc:ZDB-GENE-041008-244]	larp6b
ENSDARG00000096892	299.186	1.20188	0.251517	4.77854	1.76572e-06	0.000201265		CR450848.1
ENSDARG00000069018	1581.81	1.21923	0.174891	6.97138	3.1384e-12	2.33717e-09	cytochrome P450, family 7, subfamily A, polypeptide 1 [Source:ZFIN;Acc:ZDB-GENE-040426-1296]	cyp7a1
ENSDARG00000074983	48.3452	1.24011	0.337747	3.6717	0.000240941	0.00857144	jacalin 9 [Source:ZFIN;Acc:ZDB-GENE-080218-23]	jac9
ENSDARG00000058486	37.2893	1.2672	0.422015	3.00275	0.00267553	0.0458038	calcyphosine 2 [Source:ZFIN;Acc:ZDB-GENE-091204-449]	caps2
ENSDARG00000074915	105.602	1.26911	0.301638	4.20739	2.58338e-05	0.00161667	ETAA1 activator of ATR kinase [Source:ZFIN;Acc:ZDB-GENE-080204-12]	etaa1
ENSDARG00000019874	332.45	1.29302	0.183528	7.04539	1.84937e-12	1.4756e-09	heat shock 105/110 protein 1 [Source:ZFIN;Acc:ZDB-GENE-120410-4]	hsph1
ENSDARG00000019949	564.832	1.30031	0.367664	3.53668	0.000405187	0.0125378	serpin peptidase inhibitor, clade H (heat shock protein 47), member 1b [Source:ZFIN;Acc:ZDB-GENE-990415-93]	serpinh1b
ENSDARG00000025386	23.2881	1.35234	0.424806	3.18342	0.00145545	0.0308796	LSM family member 14B [Source:ZFIN;Acc:ZDB-GENE-040426-779]	lsm14b
ENSDARG00000078731	26.4551	1.43157	0.389574	3.67471	0.000238116	0.00852523	si:dkey-85k7.12 [Source:ZFIN;Acc:ZDB-GENE-130530-855]	si:dkey-85k7.12
ENSDARG00000094554	79.6244	1.45535	0.302751	4.80709	1.53141e-06	0.000182503	si:ch73-7i4.1 [Source:ZFIN;Acc:ZDB-GENE-100921-19]	si:ch73-7i4.1
ENSDARG00000102480	39.1802	1.46043	0.399632	3.65444	0.000257744	0.00905896	gastrula zinc finger protein XlCGF57.1 [Source:NCBI gene;Acc:571721]	BX005417.2
ENSDARG00000086419	77.2975	1.47354	0.400094	3.68298	0.000230523	0.00837416	si:ch211-282j17.13 [Source:ZFIN;Acc:ZDB-GENE-160113-4]	si:ch211-282j17.13
ENSDARG00000052958	35.404	1.47721	0.433466	3.4079	0.000654647	0.0177278	natriuretic peptide B [Source:ZFIN;Acc:ZDB-GENE-130530-642]	nppb
ENSDARG00000014356	68.6435	1.48743	0.389573	3.81812	0.000134474	0.0056111	kertain 95 [Source:ZFIN;Acc:ZDB-GENE-040718-88]	krt95
ENSDARG00000098663	53.9511	1.49665	0.354453	4.22241	2.41703e-05	0.00155616	fibroblast growth factor 19 [Source:ZFIN;Acc:ZDB-GENE-030729-32]	fgf19
ENSDARG00000070132	69.6009	1.51876	0.44829	3.3879	0.000704293	0.018754	asteroid homolog 1a [Source:NCBI gene;Acc:100006826]	aste1a
ENSDARG00000096380	132.873	1.51897	0.263492	5.76478	8.17667e-09	2.3724e-06	defensin, beta-like 2 [Source:ZFIN;Acc:ZDB-GENE-070207-2]	defbl2
ENSDARG00000030262	491.435	1.52212	0.16351	9.30902	1.29012e-20	5.76453e-17	si:ch211-220i18.4 [Source:ZFIN;Acc:ZDB-GENE-090312-151]	si:ch211-220i18.4
ENSDARG00000094037	28.8623	1.58913	0.491748	3.2316	0.00123101	0.0276401	si:dkey-76p14.2 [Source:ZFIN;Acc:ZDB-GENE-040724-200]	si:dkey-76p14.2
ENSDARG00000031683	2171.95	1.61239	0.540359	2.98393	0.00284568	0.0479091	v-fos FBJ murine osteosarcoma viral oncogene homolog Ab [Source:ZFIN;Acc:ZDB-GENE-031222-4]	fosab
ENSDARG00000087575	17.4263	1.66846	0.552867	3.01783	0.00254589	0.0444099	zmp:0000000912 [Source:ZFIN;Acc:ZDB-GENE-130530-915]	zmp:0000000912
ENSDARG00000095161	17.9053	1.68992	0.553483	3.05324	0.00226384	0.0411861		AL590134.1
ENSDARG00000093309	18.5085	1.71781	0.555384	3.09301	0.00198138	0.0376732		BX890559.1
ENSDARG00000076182	54.3838	1.82362	0.540733	3.37251	0.000744875	0.019532	signal transducer and activator of transcription 1b [Source:ZFIN;Acc:ZDB-GENE-030616-23]	stat1b
ENSDARG00000093990	18.9276	1.84721	0.581303	3.17771	0.00148444	0.0313161	granzyme 3, tandem duplicate 3 [Source:ZFIN;Acc:ZDB-GENE-070912-135]	gzm3.3
ENSDARG00000037278	24.345	1.89056	0.533908	3.54099	0.000398622	0.0124207	lecithin retinol acyltransferase a [Source:ZFIN;Acc:ZDB-GENE-060720-1]	lrata
ENSDARG00000035435	19.2926	1.89552	0.568103	3.33658	0.000848172	0.0216918	IL-6 subfamily cytokine M17 [Source:ZFIN;Acc:ZDB-GENE-060526-368]	m17
ENSDARG00000056804	19.4848	2.38253	0.765834	3.11103	0.00186435	0.0362502	si:dkey-40g16.6 [Source:ZFIN;Acc:ZDB-GENE-030131-9110]	si:dkey-40g16.6
ENSDARG00000086374	219.337	2.44117	0.733684	3.32728	0.00087698	0.0221929	ISG15 ubiquitin like modifier [Source:ZFIN;Acc:ZDB-GENE-021211-1]	isg15
ENSDARG00000031359	25.5697	3.54544	0.875446	4.04987	5.12462e-05	0.00270022	cytidine monophosphate (UMP-CMP) kinase 2, mitochondrial [Source:ZFIN;Acc:ZDB-GENE-040724-24]	cmpk2
ENSDARG00000004952	139.404	4.36515	1.31429	3.3213	0.00089599	0.0224361	radical S-adenosyl methionine domain containing 2 [Source:NCBI gene;Acc:570456]	rsad2
ENSDARG00000043584	61.6086	5.3969	1.41976	3.80128	0.000143953	0.00589607	interferon-induced protein with tetratricopeptide repeats 15 [Source:ZFIN;Acc:ZDB-GENE-030131-1055]	ifit15
ENSDARG00000088251	87.8579	5.65194	1.71619	3.2933	0.000990186	0.0239154	galectin 17 [Source:ZFIN;Acc:ZDB-GENE-131121-418]	lgals17
ENSDARG00000071012	77.0597	6.01312	1.46147	4.11445	3.88109e-05	0.00217858	interferon-induced protein with tetratricopeptide repeats 14 [Source:ZFIN;Acc:ZDB-GENE-131120-20]	ifit14

## Sheet: b100_b10
GeneID	baseMean	log2FoldChange	lfcSE	stat	pvalue	padj	description	external_gene_name
ENSDARG00000073812	13.216	-3.40308	0.871823	-3.9034	9.48494e-05	0.00520805	odorant receptor, family H, subfamily 131, member 2 [Source:NCBI gene;Acc:569405]	or131-2
ENSDARG00000018048	14.0836	-2.5718	0.713228	-3.60586	0.000311122	0.0133299	zgc:171704 [Source:ZFIN;Acc:ZDB-GENE-070820-16]	zgc:171704
ENSDARG00000104572	2682.86	-2.3524	0.30073	-7.82228	5.18732e-15	7.91204e-12	si:dkey-35h6.1 [Source:ZFIN;Acc:ZDB-GENE-141216-112]	si:dkey-35h6.1
ENSDARG00000091085	12.9587	-2.11177	0.657479	-3.21192	0.00131852	0.0395741	leptin a [Source:ZFIN;Acc:ZDB-GENE-081001-1]	lepa
ENSDARG00000092551	652.915	-2.08911	0.272226	-7.6742	1.66457e-14	2.11577e-11	si:dkey-56e3.2 [Source:ZFIN;Acc:ZDB-GENE-090313-316]	si:dkey-56e3.2
ENSDARG00000012789	582.764	-2.06985	0.463425	-4.46642	7.95387e-06	0.00075401	pleckstrin 2 [Source:ZFIN;Acc:ZDB-GENE-080219-2]	plek2
ENSDARG00000087440	104.426	-1.95487	0.443582	-4.40702	1.04804e-05	0.000936647	plac8 onzin related protein 4 [Source:ZFIN;Acc:ZDB-GENE-050411-6]	ponzr4
ENSDARG00000102146	2053.79	-1.9405	0.256097	-7.57721	3.5307e-14	4.03894e-11	si:ch211-69b7.6 [Source:ZFIN;Acc:ZDB-GENE-141212-266]	si:ch211-69b7.6
ENSDARG00000093738	14.5356	-1.92061	0.589008	-3.26076	0.00111115	0.0348724	parathyroid hormone 1a [Source:ZFIN;Acc:ZDB-GENE-040623-1]	pth1a
ENSDARG00000038969	66.1295	-1.86621	0.33884	-5.50765	3.63655e-08	8.15693e-06	zgc:113142 [Source:ZFIN;Acc:ZDB-GENE-050220-2]	zgc:113142
ENSDARG00000098837	365.889	-1.8234	0.292855	-6.22631	4.77552e-10	2.14234e-07	transglutaminase 5, like [Source:ZFIN;Acc:ZDB-GENE-110411-176]	tgm5l
ENSDARG00000088589	256.099	-1.82255	0.525178	-3.47034	0.000519794	0.0197782	plac8 onzin related protein 3 [Source:ZFIN;Acc:ZDB-GENE-050506-38]	ponzr3
ENSDARG00000099960	731.961	-1.81241	0.273882	-6.61749	3.65361e-11	2.0388e-08	ELOVL fatty acid elongase 1a [Source:ZFIN;Acc:ZDB-GENE-041010-66]	elovl1a
ENSDARG00000077244	36.9889	-1.80477	0.428478	-4.21205	2.53063e-05	0.00194289	SET domain containing 1B, histone lysine methyltransferase b [Source:ZFIN;Acc:ZDB-GENE-080522-1]	setd1bb
ENSDARG00000092427	42.3751	-1.80391	0.414707	-4.34984	1.36239e-05	0.0011582	si:dkey-24c2.7 [Source:ZFIN;Acc:ZDB-GENE-070912-474]	si:dkey-24c2.7
ENSDARG00000068288	296.92	-1.75201	0.224448	-7.80586	5.90966e-15	8.45045e-12	laminin, gamma 2 [Source:ZFIN;Acc:ZDB-GENE-110222-3]	lamc2
ENSDARG00000073936	170.63	-1.7224	0.279497	-6.16247	7.16176e-10	2.97916e-07	ferritin, middle subunit-like [Source:NCBI gene;Acc:100006428]	BX511021.1
ENSDARG00000018797	85.4609	-1.68633	0.301027	-5.60192	2.11985e-08	5e-06	crystallin, gamma MX, like 1 [Source:ZFIN;Acc:ZDB-GENE-050522-392]	crygmxl1
ENSDARG00000116586	534.977	-1.66084	0.179565	-9.24921	2.26147e-20	8.62338e-17	ferritin, heavy polypeptide-like 27 [Source:ZFIN;Acc:ZDB-GENE-040718-72]	fthl27
ENSDARG00000102267	159.956	-1.62905	0.307893	-5.29097	1.21669e-07	2.37921e-05	zinc finger protein 750 [Source:NCBI gene;Acc:550483]	znf750
ENSDARG00000030844	1171.93	-1.61734	0.146926	-11.0078	3.50331e-28	2.67174e-24	Kruppel-like factor 11a [Source:ZFIN;Acc:ZDB-GENE-030131-3568]	klf11a
ENSDARG00000078280	114.898	-1.6136	0.32246	-5.00402	5.61462e-07	8.79841e-05	NK3 homeobox 1 [Source:ZFIN;Acc:ZDB-GENE-081104-238]	nkx3-1
ENSDARG00000057751	102.685	-1.57525	0.236846	-6.65096	2.91178e-11	1.70817e-08	zinc finger and BTB domain containing 47a [Source:ZFIN;Acc:ZDB-GENE-081104-121]	zbtb47a
ENSDARG00000070132	69.6009	-1.56501	0.45158	-3.46564	0.000528976	0.020004	asteroid homolog 1a [Source:NCBI gene;Acc:100006826]	aste1a
ENSDARG00000028973	48.9822	-1.5606	0.403951	-3.86333	0.000111852	0.00591007	tektin 2 (testicular) [Source:ZFIN;Acc:ZDB-GENE-040113-1]	tekt2
ENSDARG00000098995	404.107	-1.54272	0.160663	-9.60223	7.82329e-22	4.47473e-18	cytochrome P450, family 2, subfamily K, polypeptide 6 [Source:NCBI gene;Acc:393481]	cyp2k6
ENSDARG00000028396	43754.4	-1.53953	0.364496	-4.22371	2.40309e-05	0.00185744	FKBP prolyl isomerase 5 [Source:ZFIN;Acc:ZDB-GENE-030616-630]	fkbp5
ENSDARG00000060246	2996.92	-1.53296	0.215008	-7.12977	1.00537e-12	8.21498e-10	solute carrier family 16 member 6b [Source:ZFIN;Acc:ZDB-GENE-110208-3]	slc16a6b
ENSDARG00000038612	35.7587	-1.51084	0.399692	-3.78001	0.000156821	0.00769939	PIH1 domain containing 3 [Source:ZFIN;Acc:ZDB-GENE-040722-2]	pih1d3
ENSDARG00000095185	29.6752	-1.50562	0.480827	-3.13131	0.00174028	0.0482795	si:ch211-274p24.2 [Source:ZFIN;Acc:ZDB-GENE-050309-265]	si:ch211-274p24.2
ENSDARG00000075829	27.9316	-1.49607	0.461092	-3.24462	0.00117606	0.0364103	KiSS-1 metastasis suppressor [Source:ZFIN;Acc:ZDB-GENE-080128-1]	kiss1
ENSDARG00000117485	2126.31	-1.49078	0.448234	-3.3259	0.000881346	0.0290134		FO681323.1
ENSDARG00000002204	4472.68	-1.46264	0.171435	-8.53176	1.44141e-17	3.7903e-14	heat shock protein, alpha-crystallin-related, b11 [Source:NCBI gene;Acc:796767]	hspb11
ENSDARG00000055854	3543.02	-1.44108	0.34868	-4.13296	3.5812e-05	0.0024904	nuclear receptor subfamily 4, group A, member 3 [Source:ZFIN;Acc:ZDB-GENE-070824-4]	nr4a3
ENSDARG00000003533	115.515	-1.44044	0.277121	-5.19786	2.01599e-07	3.78063e-05	collagen, type VIII, alpha 1b [Source:ZFIN;Acc:ZDB-GENE-060503-140]	col8a1b
ENSDARG00000029039	41.6232	-1.42829	0.434219	-3.28933	0.00100426	0.0321348	zinc finger DHHC-type containing 23a [Source:ZFIN;Acc:ZDB-GENE-060526-38]	zdhhc23a
ENSDARG00000076554	536.229	-1.42454	0.250044	-5.69714	1.21837e-08	3.23709e-06	cyclin-dependent kinase inhibitor 1A [Source:ZFIN;Acc:ZDB-GENE-070705-7]	cdkn1a
ENSDARG00000100818	126.509	-1.42435	0.285756	-4.98448	6.21275e-07	9.4761e-05	si:ch73-97h19.2 [Source:ZFIN;Acc:ZDB-GENE-120214-33]	KYAT3
ENSDARG00000076958	65.4361	-1.42208	0.284933	-4.99094	6.00859e-07	9.22621e-05	jacalin 8 [Source:ZFIN;Acc:ZDB-GENE-080218-18]	jac8
ENSDARG00000039677	5835.5	-1.41536	0.177732	-7.96348	1.67269e-15	2.94381e-12	desmocollin 2 like [Source:ZFIN;Acc:ZDB-GENE-031116-55]	dsc2l
ENSDARG00000076945	7117.65	-1.40761	0.293406	-4.79749	1.60662e-06	0.000211253	desmoglein 2, tandem duplicate 1 [Source:ZFIN;Acc:ZDB-GENE-030131-7531]	dsg2.1
ENSDARG00000105424	1711.14	-1.36522	0.224941	-6.06923	1.28525e-09	4.98394e-07	si:rp71-46j2.7 [Source:ZFIN;Acc:ZDB-GENE-160113-120]	si:rp71-46j2.7
ENSDARG00000022615	791.568	-1.35957	0.187542	-7.24941	4.18599e-13	3.54708e-10	si:ch211-241e1.3 [Source:ZFIN;Acc:ZDB-GENE-030131-230]	si:ch211-241e1.3
ENSDARG00000033251	776.242	-1.34506	0.219928	-6.11592	9.59988e-10	3.85326e-07	oxysterol binding protein-like 3a [Source:ZFIN;Acc:ZDB-GENE-040912-77]	osbpl3a
ENSDARG00000014946	45.9971	-1.34119	0.417603	-3.21165	0.00131977	0.0395741	angiopoietin 2a [Source:ZFIN;Acc:ZDB-GENE-121101-1]	angpt2a
ENSDARG00000097155	32.8394	-1.32275	0.395262	-3.34652	0.000818341	0.0274931	zgc:153343 [Source:NCBI gene;Acc:560896]	GDPGP1
ENSDARG00000103038	2335.61	-1.3222	0.212025	-6.23606	4.48734e-10	2.05332e-07	phosphoinositide-3-kinase, regulatory subunit 3a (gamma) [Source:ZFIN;Acc:ZDB-GENE-040426-1978]	pik3r3a
ENSDARG00000029695	1075.79	-1.30283	0.228669	-5.69746	1.21607e-08	3.23709e-06	phosphoglycolate phosphatase [Source:ZFIN;Acc:ZDB-GENE-030131-6240]	pgp
ENSDARG00000068856	85.8163	-1.30169	0.291092	-4.47173	7.75893e-06	0.000742748	coagulation factor II (thrombin) receptor-like 1, tandem duplicate 1 [Source:ZFIN;Acc:ZDB-GENE-061215-140]	f2rl1.1
ENSDARG00000058498	519.29	-1.30064	0.20769	-6.2624	3.79093e-10	1.77006e-07	solute carrier family 9 member A3, tandem duplicate 1 [Source:ZFIN;Acc:ZDB-GENE-060503-545]	slc9a3.1
ENSDARG00000031161	307.896	-1.29126	0.224073	-5.76268	8.27872e-09	2.39758e-06	nuclear receptor subfamily 1, group D, member 4a [Source:ZFIN;Acc:ZDB-GENE-080403-5]	nr1d4a
ENSDARG00000098379	284.014	-1.28693	0.273211	-4.71038	2.4726e-06	0.000303828	si:dkey-38l22.2 [Source:ZFIN;Acc:ZDB-GENE-141216-433]	C7H4orf54
ENSDARG00000057536	79.3221	-1.28016	0.340589	-3.75867	0.000170817	0.0082799	crystallin, gamma M2a [Source:ZFIN;Acc:ZDB-GENE-050516-9]	crygm2a
ENSDARG00000078108	128.561	-1.27732	0.293246	-4.35581	1.32578e-05	0.00113605	docking protein 1a [Source:ZFIN;Acc:ZDB-GENE-080721-2]	dok1a
ENSDARG00000004871	93.5963	-1.26361	0.34671	-3.64456	0.000267854	0.0118306	macrophage stimulating 1 receptor b [Source:ZFIN;Acc:ZDB-GENE-071218-3]	mst1rb
ENSDARG00000077573	380.597	-1.25521	0.193229	-6.496	8.24864e-11	4.38885e-08	transmembrane serine protease 13b [Source:ZFIN;Acc:ZDB-GENE-090309-2]	tmprss13b
ENSDARG00000076950	32.3043	-1.24757	0.389485	-3.20312	0.00135946	0.040289	Kell metallo-endopeptidase (Kell blood group) [Source:ZFIN;Acc:ZDB-GENE-110411-118]	kel
ENSDARG00000087188	13012.2	-1.24639	0.31303	-3.98167	6.84315e-05	0.00403974	nuclear factor, interleukin 3 regulated, member 6 [Source:ZFIN;Acc:ZDB-GENE-040704-63]	nfil3-6
ENSDARG00000070578	43.4843	-1.22858	0.383876	-3.20046	0.00137207	0.0405576	endothelin 2 [Source:ZFIN;Acc:ZDB-GENE-060503-774]	edn2
ENSDARG00000054170	75.8356	-1.21393	0.374983	-3.2373	0.00120668	0.0370573	leukotriene B4 receptor 2b [Source:ZFIN;Acc:ZDB-GENE-070912-658]	ltb4r2b
ENSDARG00000045067	186.515	-1.2122	0.248047	-4.88696	1.02406e-06	0.000144626	potassium channel, subfamily K, member 1a [Source:ZFIN;Acc:ZDB-GENE-070620-26]	kcnk1a
ENSDARG00000101135	6677.24	-1.20429	0.287941	-4.18243	2.88406e-05	0.00215636	si:dkey-85k7.7 [Source:ZFIN;Acc:ZDB-GENE-040128-7]	si:dkey-85k7.7
ENSDARG00000105630	257.672	-1.20395	0.255216	-4.71738	2.38898e-06	0.000298674	alpha-kinase 3b [Source:ZFIN;Acc:ZDB-GENE-121101-3]	alpk3b
ENSDARG00000074287	1935.09	-1.17122	0.137341	-8.52784	1.49101e-17	3.7903e-14	serine palmitoyltransferase, long chain base subunit 2b [Source:ZFIN;Acc:ZDB-GENE-080305-8]	sptlc2b
ENSDARG00000095377	56.4737	-1.16272	0.350398	-3.31828	0.00090573	0.0296032		CR388207.1
ENSDARG00000094386	197.634	-1.15472	0.205547	-5.61781	1.93394e-08	4.60903e-06	adhesion G protein-coupled receptor G4b [Source:ZFIN;Acc:ZDB-GENE-091204-201]	adgrg4b
ENSDARG00000069946	5800.53	-1.1414	0.165466	-6.89806	5.27192e-12	3.89085e-09	integrin, alpha 6b [Source:ZFIN;Acc:ZDB-GENE-050320-5]	itga6b
ENSDARG00000075017	2011.63	-1.13982	0.199541	-5.71222	1.11509e-08	3.1061e-06	myocardial zonula adherens protein [Source:ZFIN;Acc:ZDB-GENE-041111-91]	myzap
ENSDARG00000087071	43.1984	-1.136	0.341254	-3.3289	0.000871889	0.0287849	cholinergic receptor, nicotinic, alpha 4a [Source:ZFIN;Acc:ZDB-GENE-130530-903]	chrna4a
ENSDARG00000042737	306.336	-1.12155	0.308788	-3.6321	0.000281128	0.0122981	solute carrier family 52 member 3 [Source:NCBI gene;Acc:678609]	slc52a3
ENSDARG00000086445	239.132	-1.11883	0.176716	-6.33127	2.4315e-10	1.18362e-07	adhesion G protein-coupled receptor F7 [Source:ZFIN;Acc:ZDB-GENE-041001-214]	adgrf7
ENSDARG00000096892	299.186	-1.10809	0.251936	-4.39831	1.09097e-05	0.00096372		CR450848.1
ENSDARG00000092826	50.6719	-1.10525	0.325708	-3.39337	0.000690384	0.0242259		BX248511.1
ENSDARG00000007344	2876.46	-1.09285	0.231738	-4.71587	2.40675e-06	0.000299261	titin-cap (telethonin) [Source:ZFIN;Acc:ZDB-GENE-070501-5]	tcap
ENSDARG00000029075	7363.48	-1.09153	0.193536	-5.63992	1.70132e-08	4.18542e-06	6-phosphofructo-2-kinase/fructose-2,6-biphosphatase 4b [Source:ZFIN;Acc:ZDB-GENE-031031-4]	pfkfb4b
ENSDARG00000100947	754.462	-1.08563	0.164162	-6.61315	3.76227e-11	2.04945e-08	v-maf avian musculoaponeurotic fibrosarcoma oncogene homolog K [Source:ZFIN;Acc:ZDB-GENE-040624-9]	mafk
ENSDARG00000032380	69.4027	-1.08436	0.313984	-3.45357	0.000553223	0.0205141	olfactory marker protein b [Source:ZFIN;Acc:ZDB-GENE-030103-1]	ompb
ENSDARG00000016421	220.246	-1.08083	0.243325	-4.44194	8.91534e-06	0.000812646	crystallin, gamma M1 [Source:ZFIN;Acc:ZDB-GENE-050516-5]	crygm1
ENSDARG00000030722	911.837	-1.0779	0.26332	-4.09351	4.24893e-05	0.00282865	xin actin binding repeat containing 1 [Source:NCBI gene;Acc:497637]	xirp1
ENSDARG00000015589	285.389	-1.06898	0.238233	-4.48713	7.21882e-06	0.000711894	ankyrin repeat domain 33Bb [Source:ZFIN;Acc:ZDB-GENE-070912-531]	ankrd33bb
ENSDARG00000105489	86.1548	-1.06704	0.271079	-3.93629	8.27527e-05	0.00472144	hypothetical protein LOC564660 [Source:ZFIN;Acc:ZDB-GENE-060130-8]	loc564660
ENSDARG00000093584	3274.02	-1.06343	0.209613	-5.0733	3.90985e-07	6.48213e-05	zgc:193505 [Source:ZFIN;Acc:ZDB-GENE-030131-7103]	zgc:193505
ENSDARG00000091260	2133.81	-1.0567	0.198902	-5.31263	1.08053e-07	2.14969e-05	myosin light chain kinase family, member 4a [Source:ZFIN;Acc:ZDB-GENE-120824-2]	mylk4a
ENSDARG00000104365	73.7431	-1.05463	0.326663	-3.2285	0.0012444	0.0379104		BX323064.2
ENSDARG00000003968	200.041	-1.05354	0.250699	-4.20242	2.64078e-05	0.00200725	La ribonucleoprotein 6, translational regulator b [Source:ZFIN;Acc:ZDB-GENE-041008-244]	larp6b
ENSDARG00000058365	1560.63	-1.04515	0.242935	-4.3022	1.6911e-05	0.00136716	heat shock protein b8 [Source:ZFIN;Acc:ZDB-GENE-030131-2480]	hspb8
ENSDARG00000043442	512.036	-1.0387	0.229304	-4.5298	5.904e-06	0.000614954	zgc:153665 [Source:ZFIN;Acc:ZDB-GENE-061027-365]	zgc:153665
ENSDARG00000038785	1991.08	-1.03563	0.209564	-4.94186	7.73819e-07	0.000112766	ATP-binding cassette, sub-family F (GCN20), member 2a [Source:ZFIN;Acc:ZDB-GENE-030131-8714]	abcf2a
ENSDARG00000010478	7749.66	-1.03195	0.175048	-5.89521	3.74195e-09	1.24076e-06	heat shock protein 90, alpha (cytosolic), class A member 1, tandem duplicate 1 [Source:NCBI gene;Acc:30591]	hsp90aa1.1
ENSDARG00000087020	41.5301	-1.0306	0.305456	-3.37396	0.000740952	0.0255797	si:ch73-334d15.2 [Source:ZFIN;Acc:ZDB-GENE-091204-158]	si:ch73-334d15.2
ENSDARG00000095751	777.574	-1.02217	0.127524	-8.01554	1.09657e-15	2.09071e-12	liver-enriched gene 1, tandem duplicate 2 [Source:NCBI gene;Acc:406484]	C20H6orf58
ENSDARG00000117097	1183.21	-1.0196	0.196402	-5.19138	2.08741e-07	3.82852e-05	crystallin, gamma M2c [Source:ZFIN;Acc:ZDB-GENE-050516-11]	crygm2c
ENSDARG00000061242	2332.26	-1.01779	0.229037	-4.44378	8.83923e-06	0.00081218	tuftelin 1a [Source:ZFIN;Acc:ZDB-GENE-061103-184]	tuft1a
ENSDARG00000087093	2323.47	-1.01682	0.176233	-5.76975	7.93916e-09	2.32872e-06	si:ch211-157c3.4 [Source:ZFIN;Acc:ZDB-GENE-030131-8454]	si:ch211-157c3.4
ENSDARG00000056885	8061.65	-1.01543	0.134231	-7.56476	3.88591e-14	4.23361e-11	period circadian clock 1a [Source:ZFIN;Acc:ZDB-GENE-011220-1]	per1a
ENSDARG00000040781	525.457	-1.01516	0.217639	-4.66441	3.09508e-06	0.000359454	sulfotransferase family 3, cytosolic sulfotransferase 4 [Source:ZFIN;Acc:ZDB-GENE-050913-17]	sult3st4
ENSDARG00000040738	2079.82	-1.01379	0.172144	-5.88924	3.87986e-09	1.26811e-06	zgc:153846 [Source:ZFIN;Acc:ZDB-GENE-060929-898]	zgc:153846
ENSDARG00000055523	1495.7	-1.01359	0.18337	-5.52756	3.24709e-08	7.35547e-06	solute carrier family 22 member 6, like [Source:NCBI gene;Acc:404609]	slc22a6l
ENSDARG00000005690	2945.89	-1.01012	0.172609	-5.8521	4.85418e-09	1.54248e-06	solute carrier family 25 member 23a [Source:ZFIN;Acc:ZDB-GENE-121214-154]	slc25a23a
ENSDARG00000051861	7811.48	-1.01	0.167509	-6.02954	1.64429e-09	6.16715e-07	plakophilin 3a [Source:ZFIN;Acc:ZDB-GENE-060512-114]	pkp3a
ENSDARG00000088937	242.583	-1.00443	0.196266	-5.11769	3.09295e-07	5.44335e-05	si:dkey-259j3.5 [Source:ZFIN;Acc:ZDB-GENE-091204-113]	si:dkey-259j3.5
ENSDARG00000042753	155.543	-1.00261	0.187325	-5.35223	8.68751e-08	1.78868e-05	cathepsin 12 [Source:ZFIN;Acc:ZDB-GENE-050208-336]	cts12
ENSDARG00000003259	254.951	-1.00094	0.230147	-4.34913	1.36682e-05	0.0011582	lysyl oxidase a [Source:ZFIN;Acc:ZDB-GENE-040426-2398]	loxa
ENSDARG00000007349	56.9827	-1.00021	0.285211	-3.50693	0.000453314	0.0180372	doublesex and mab-3 related transcription factor 1 [Source:NCBI gene;Acc:402923]	dmrt1
ENSDARG00000105052	70.5876	-0.999805	0.267444	-3.73837	0.000185219	0.00881003	complement factor H like 5 [Source:ZFIN;Acc:ZDB-GENE-050208-782]	cfhl5
ENSDARG00000022303	3147.65	-0.995046	0.15689	-6.34231	2.2635e-10	1.1258e-07	HIG1 hypoxia inducible domain family, member 1A [Source:ZFIN;Acc:ZDB-GENE-030826-15]	higd1a
ENSDARG00000023026	383.344	-0.985754	0.24496	-4.02414	5.71833e-05	0.00351693	plakophilin 2 [Source:ZFIN;Acc:ZDB-GENE-041210-167]	pkp2
ENSDARG00000069383	60.9518	-0.983321	0.29483	-3.33521	0.00085234	0.028221	cyclic nucleotide gated channel subunit alpha 4 [Source:ZFIN;Acc:ZDB-GENE-070912-292]	cnga4
ENSDARG00000009901	2336.21	-0.982134	0.218074	-4.50367	6.67907e-06	0.000673173	solute carrier family 38 member 5a [Source:ZFIN;Acc:ZDB-GENE-081105-92]	slc38a5a
ENSDARG00000003820	27144.6	-0.980289	0.204289	-4.79854	1.59828e-06	0.000211253	nuclear receptor subfamily 1, group D, member 2a [Source:ZFIN;Acc:ZDB-GENE-040504-1]	nr1d2a
ENSDARG00000097737	74.8797	-0.980191	0.277025	-3.53827	0.000402757	0.0162803	si:dkey-188h10.3 [Source:ZFIN;Acc:ZDB-LINCRNAG-030131-376]	si:dkey-188h10.3
ENSDARG00000010231	1908.69	-0.978525	0.190676	-5.13186	2.86892e-07	5.08822e-05	protein phosphatase, Mg2+/Mn2+ dependent, 1Na (putative) [Source:ZFIN;Acc:ZDB-GENE-040426-2731]	ppm1na
ENSDARG00000019874	332.45	-0.977586	0.182743	-5.3495	8.81989e-08	1.78868e-05	heat shock 105/110 protein 1 [Source:ZFIN;Acc:ZDB-GENE-120410-4]	hsph1
ENSDARG00000007655	66.2179	-0.975725	0.30556	-3.19324	0.00140687	0.0412136	crystallin, beta B1, like 3 [Source:ZFIN;Acc:ZDB-GENE-070820-11]	crybb1l3
ENSDARG00000059651	302.516	-0.974165	0.246628	-3.94994	7.81696e-05	0.00450504	cell death inducing DFFA like effector c [Source:ZFIN;Acc:ZDB-GENE-030131-4591]	cidec
ENSDARG00000078547	64.634	-0.972612	0.308757	-3.15008	0.00163224	0.0459901	si:ch211-264f5.2 [Source:ZFIN;Acc:ZDB-GENE-080303-2]	si:ch211-264f5.2
ENSDARG00000104716	350.003	-0.972275	0.212559	-4.57413	4.78195e-06	0.000519001	zgc:91849 [Source:ZFIN;Acc:ZDB-GENE-040718-438]	zgc:91849
ENSDARG00000004447	378.522	-0.972105	0.213545	-4.55223	5.308e-06	0.000564845	apelin receptor 2 [Source:ZFIN;Acc:ZDB-GENE-030131-4347]	aplnr2
ENSDARG00000058147	59.0451	-0.971608	0.26737	-3.63394	0.000279125	0.0122427	DnaJ (Hsp40) homolog, subfamily C, member 5 beta [Source:ZFIN;Acc:ZDB-GENE-050413-1]	dnajc5b
ENSDARG00000088805	596.162	-0.970085	0.16276	-5.96021	2.51914e-09	8.73264e-07	nestin [Source:NCBI gene;Acc:100150939]	nes
ENSDARG00000026771	972.772	-0.967216	0.16887	-5.72758	1.01874e-08	2.8775e-06	transmembrane protein 41ab [Source:NCBI gene;Acc:406356]	tmem41ab
ENSDARG00000033170	1052.6	-0.950705	0.177066	-5.36921	7.90803e-08	1.67526e-05	sulfotransferase family 2, cytosolic sulfotransferase 1 [Source:ZFIN;Acc:ZDB-GENE-030219-114]	sult2st1
ENSDARG00000115234	1145.51	-0.950148	0.213492	-4.45051	8.56683e-06	0.000793524	crystallin, gamma M2b [Source:ZFIN;Acc:ZDB-GENE-050516-10]	crygm2b
ENSDARG00000018566	3138.48	-0.94915	0.124652	-7.61442	2.64869e-14	3.18944e-11	filamin C, gamma a (actin binding protein 280) [Source:ZFIN;Acc:ZDB-GENE-070503-1]	flnca
ENSDARG00000017799	565.108	-0.948827	0.261115	-3.63376	0.000279326	0.0122427	transglutaminase 1, K polypeptide [Source:ZFIN;Acc:ZDB-GENE-030131-9032]	tgm1
ENSDARG00000086103	694.018	-0.945856	0.169455	-5.58176	2.38096e-08	5.50243e-06	solute carrier family 37 member 1 [Source:ZFIN;Acc:ZDB-GENE-041114-151]	slc37a1
ENSDARG00000075833	424.152	-0.932449	0.195443	-4.77096	1.83354e-06	0.000239712	lymphatic vessel endothelial hyaluronic receptor 1a [Source:ZFIN;Acc:ZDB-GENE-031118-138]	lyve1a
ENSDARG00000067741	6152.71	-0.925768	0.195613	-4.73266	2.21596e-06	0.000281661	inositol-trisphosphate 3-kinase Cb [Source:ZFIN;Acc:ZDB-GENE-080225-27]	itpkcb
ENSDARG00000032705	10607	-0.91651	0.293536	-3.12231	0.00179437	0.049469	forkhead box G1b [Source:ZFIN;Acc:ZDB-GENE-040426-2437]	foxg1b
ENSDARG00000041179	203.902	-0.916201	0.244471	-3.74769	0.000178474	0.00854249	crystallin, gamma M5 [Source:ZFIN;Acc:ZDB-GENE-041024-6]	crygm5
ENSDARG00000076496	599.806	-0.914312	0.13795	-6.62784	3.40633e-11	1.94833e-08	FERM domain containing 4Bb [Source:ZFIN;Acc:ZDB-GENE-100921-74]	frmd4bb
ENSDARG00000102206	444.116	-0.913966	0.249362	-3.66522	0.000247129	0.0110001	stanniocalcin 2b [Source:ZFIN;Acc:ZDB-GENE-120203-5]	stc2b
ENSDARG00000035852	608.597	-0.912287	0.256887	-3.55132	0.000383305	0.0156881	cocaine- and amphetamine-regulated transcript 3 [Source:ZFIN;Acc:ZDB-GENE-120223-5]	cart3
ENSDARG00000099002	223.19	-0.911437	0.141402	-6.44569	1.15075e-10	5.98365e-08	cAMP responsive element binding protein 5a [Source:ZFIN;Acc:ZDB-GENE-120827-2]	creb5a
ENSDARG00000028507	7322.71	-0.907944	0.161077	-5.63671	1.73326e-08	4.21864e-06	integrin, beta 4 [Source:ZFIN;Acc:ZDB-GENE-030131-7209]	itgb4
ENSDARG00000038639	1385.07	-0.906016	0.24291	-3.72985	0.000191597	0.00903826	ELOVL family member 6, elongation of long chain fatty acids like [Source:ZFIN;Acc:ZDB-GENE-031110-3]	elovl6l
ENSDARG00000093019	153.115	-0.902819	0.263467	-3.42668	0.000611	0.022156	si:dkey-83k24.5 [Source:ZFIN;Acc:ZDB-GENE-081104-440]	si:dkey-83k24.5
ENSDARG00000078363	73.4174	-0.899664	0.27229	-3.30406	0.000952944	0.0308928	mucolipin 3a [Source:ZFIN;Acc:ZDB-GENE-121116-4]	mcoln3a
ENSDARG00000087492	611.9	-0.891874	0.223163	-3.99652	6.428e-05	0.00387016	arf-GAP with Rho-GAP domain, ANK repeat and PH domain-containing protein 1-like [Source:NCBI gene;Acc:100005008]	FO704810.1
ENSDARG00000104129	731.132	-0.888149	0.150982	-5.88248	4.04172e-09	1.3024e-06	si:dkey-23n7.10 [Source:ZFIN;Acc:ZDB-GENE-141222-64]	si:dkey-23n7.10
ENSDARG00000038666	32990	-0.884313	0.167083	-5.29267	1.20543e-07	2.37751e-05	insulin-like growth factor binding protein 1b [Source:ZFIN;Acc:ZDB-GENE-081210-3]	igfbp1b
ENSDARG00000059815	1416.99	-0.880807	0.172558	-5.10441	3.31837e-07	5.66574e-05	ornithine decarboxylase antizyme 2b [Source:ZFIN;Acc:ZDB-GENE-070313-1]	oaz2b
ENSDARG00000094316	103.899	-0.879421	0.234086	-3.75683	0.000172082	0.00832359	si:rp71-80o10.4 [Source:ZFIN;Acc:ZDB-GENE-090313-413]	si:rp71-80o10.4
ENSDARG00000056806	861.995	-0.878574	0.25319	-3.47002	0.00052041	0.0197782	phosphodiesterase 5A, cGMP-specific, a [Source:ZFIN;Acc:ZDB-GENE-100414-2]	pde5aa
ENSDARG00000103277	46840.7	-0.875333	0.145003	-6.03665	1.57347e-09	5.99989e-07	cytochrome P450, family 24, subfamily A, polypeptide 1 [Source:ZFIN;Acc:ZDB-GENE-060825-1]	cyp24a1
ENSDARG00000075263	307.253	-0.874898	0.214426	-4.08018	4.5001e-05	0.00295856	ankyrin repeat domain 1a (cardiac muscle) [Source:ZFIN;Acc:ZDB-GENE-100405-1]	ankrd1a
ENSDARG00000089086	544.536	-0.873838	0.21528	-4.05908	4.92665e-05	0.00313103	musculoskeletal, embryonic nuclear protein 1b [Source:ZFIN;Acc:ZDB-GENE-111129-2]	mustn1b
ENSDARG00000056791	490.72	-0.86262	0.202345	-4.26311	2.01601e-05	0.00161274	phosphodiesterase 6G, cGMP-specific, rod, gamma, paralog a [Source:ZFIN;Acc:ZDB-GENE-050522-144]	pde6ga
ENSDARG00000095615	880.265	-0.859908	0.231086	-3.72116	0.000198312	0.00929751	si:dkeyp-86h10.3 [Source:ZFIN;Acc:ZDB-GENE-100922-65]	si:dkeyp-86h10.3
ENSDARG00000012390	469.787	-0.858037	0.189434	-4.52947	5.91328e-06	0.000614954	potassium channel, subfamily K, member 5b [Source:ZFIN;Acc:ZDB-GENE-040426-1297]	kcnk5b
ENSDARG00000086856	4146.3	-0.857325	0.158671	-5.40317	6.54734e-08	1.41317e-05	serine/threonine kinase 35 [Source:ZFIN;Acc:ZDB-GENE-061103-553]	stk35
ENSDARG00000094696	3599.22	-0.854954	0.226255	-3.77871	0.000157642	0.00770658	si:dkey-201c13.2 [Source:ZFIN;Acc:ZDB-GENE-060526-243]	si:dkey-201c13.2
ENSDARG00000076320	260.225	-0.849378	0.203759	-4.16854	3.06562e-05	0.00222662	anoctamin 9a [Source:ZFIN;Acc:ZDB-GENE-071004-46]	ano9a
ENSDARG00000036105	225.312	-0.848237	0.246095	-3.44679	0.000567285	0.0208677	si:dkeyp-92c9.2 [Source:ZFIN;Acc:ZDB-GENE-060503-468]	si:dkeyp-92c9.2
ENSDARG00000088595	206.451	-0.848057	0.239039	-3.54778	0.000388498	0.0157876	cysteine-rich secretory protein LCCL domain containing 2 [Source:ZFIN;Acc:ZDB-GENE-130131-1]	crispld2
ENSDARG00000007709	297.888	-0.845432	0.181242	-4.66466	3.09123e-06	0.000359454	ADAM metallopeptidase with thrombospondin type 1 motif, 8a [Source:ZFIN;Acc:ZDB-GENE-060526-202]	adamts8a
ENSDARG00000076952	324.691	-0.843318	0.174958	-4.82011	1.43478e-06	0.000195395	fer-1 like family member 4 [Source:ZFIN;Acc:ZDB-GENE-130530-815]	fer1l4
ENSDARG00000074120	1728.04	-0.836308	0.164949	-5.07011	3.97577e-07	6.49726e-05	ubiquitin specific peptidase 2b [Source:ZFIN;Acc:ZDB-GENE-100208-2]	usp2b
ENSDARG00000037403	744.407	-0.829208	0.145593	-5.69538	1.23094e-08	3.23709e-06	heat shock protein family A (Hsp70) member 8b [Source:ZFIN;Acc:ZDB-GENE-121214-31]	hspa8b
ENSDARG00000059370	282.391	-0.823503	0.224441	-3.66913	0.000243377	0.0108754	nuclear receptor subfamily 1, group D, member 4b [Source:ZFIN;Acc:ZDB-GENE-080403-6]	nr1d4b
ENSDARG00000052109	307.346	-0.823087	0.222584	-3.69788	0.000217409	0.00997344	zgc:114041 [Source:ZFIN;Acc:ZDB-GENE-050706-122]	zgc:114041
ENSDARG00000019417	1655.51	-0.820774	0.203327	-4.03673	5.42013e-05	0.0033679	growth arrest and DNA-damage-inducible, gamma a [Source:ZFIN;Acc:ZDB-GENE-040426-1882]	gadd45ga
ENSDARG00000075282	17600.9	-0.820005	0.145391	-5.64001	1.70039e-08	4.18542e-06	insulin receptor substrate 2b [Source:ZFIN;Acc:ZDB-GENE-081104-462]	irs2b
ENSDARG00000114676	331.575	-0.815516	0.196143	-4.15777	3.21376e-05	0.00230118		BX908797.1
ENSDARG00000055632	1074.58	-0.815256	0.116614	-6.99108	2.72772e-12	2.08025e-09	smoothelin, like [Source:ZFIN;Acc:ZDB-GENE-040212-1]	smtnl
ENSDARG00000069377	1084.93	-0.815121	0.250047	-3.25987	0.00111462	0.0349335	si:dkey-242g16.2 [Source:ZFIN;Acc:ZDB-GENE-030131-8324]	si:dkey-242g16.2
ENSDARG00000093105	188.684	-0.81471	0.26083	-3.12353	0.00178696	0.0493765		BX004774.1
ENSDARG00000100826	21497.9	-0.813536	0.169252	-4.80665	1.53477e-06	0.000204151	hypoxia inducible factor 1 subunit alpha, like [Source:ZFIN;Acc:ZDB-GENE-040426-1315]	hif1al
ENSDARG00000002298	236.315	-0.813234	0.234631	-3.46601	0.000528234	0.020004	ankyrin repeat domain 22 [Source:ZFIN;Acc:ZDB-GENE-040426-1120]	ankrd22
ENSDARG00000030262	491.435	-0.810579	0.161198	-5.02846	4.94446e-07	7.9665e-05	si:ch211-220i18.4 [Source:ZFIN;Acc:ZDB-GENE-090312-151]	si:ch211-220i18.4
ENSDARG00000100265	1519.4	-0.806309	0.193565	-4.16557	3.10575e-05	0.00224862	Rh family, C glycoprotein b [Source:NCBI gene;Acc:792274]	rhcgb
ENSDARG00000061368	828.331	-0.80625	0.17769	-4.53739	5.69546e-06	0.00060049	Kruppel-like factor 13 [Source:ZFIN;Acc:ZDB-GENE-060929-1274]	klf13
ENSDARG00000094965	3570.67	-0.802663	0.176834	-4.53908	5.64999e-06	0.000598455	nuclear factor, interleukin 3 regulated, member 5 [Source:ZFIN;Acc:ZDB-GENE-030131-7677]	nfil3-5
ENSDARG00000099351	28601.8	-0.795441	0.179647	-4.4278	9.51999e-06	0.0008609	insulin-like growth factor binding protein 1a [Source:ZFIN;Acc:ZDB-GENE-021231-1]	igfbp1a
ENSDARG00000091232	325.824	-0.794938	0.197078	-4.03362	5.49244e-05	0.00339626	potassium inwardly rectifying channel subfamily J member 1a, tandem duplicate 1 [Source:ZFIN;Acc:ZDB-GENE-031118-55]	kcnj1a.1
ENSDARG00000014577	2750.08	-0.793597	0.127821	-6.20865	5.3441e-10	2.3513e-07	rhophilin, Rho GTPase binding protein 2 [Source:NCBI gene;Acc:321330]	rhpn2
ENSDARG00000055123	481.567	-0.792566	0.204593	-3.87387	0.000107119	0.00573949	potassium channel, subfamily K, member 2a [Source:ZFIN;Acc:ZDB-GENE-061226-2]	kcnk2a
ENSDARG00000094210	1372.87	-0.792175	0.159604	-4.96339	6.92715e-07	0.000102249	ferritin, heavy polypeptide-like 31 [Source:ZFIN;Acc:ZDB-GENE-050522-428]	fthl31
ENSDARG00000092099	1024.13	-0.782535	0.192009	-4.07551	4.59142e-05	0.00300135	si:ch211-133n4.6 [Source:ZFIN;Acc:ZDB-GENE-060503-571]	si:ch211-133n4.6
ENSDARG00000043932	2451.24	-0.781556	0.198776	-3.93184	8.42973e-05	0.00479761	stathmin-like 4, like [Source:ZFIN;Acc:ZDB-GENE-040718-301]	stmn4l
ENSDARG00000059054	55606.5	-0.778489	0.201116	-3.87084	0.000108461	0.00579785	pyruvate dehydrogenase kinase, isozyme 2b [Source:ZFIN;Acc:ZDB-GENE-040426-939]	pdk2b
ENSDARG00000008414	438.552	-0.776438	0.186458	-4.16415	3.12521e-05	0.00225557	exocyst complex component 3-like 2a [Source:ZFIN;Acc:ZDB-GENE-060526-343]	exoc3l2a
ENSDARG00000087844	1320.13	-0.774134	0.200192	-3.86696	0.000110199	0.00585478	pleckstrin homology domain containing, family N member 1 [Source:ZFIN;Acc:ZDB-GENE-090313-357]	plekhn1
ENSDARG00000010420	8148.41	-0.770465	0.22273	-3.45919	0.000541802	0.0203211	N-myc downstream regulated 1b [Source:ZFIN;Acc:ZDB-GENE-040426-1648]	ndrg1b
ENSDARG00000037012	24213.5	-0.767633	0.162997	-4.70949	2.48332e-06	0.000303828	solute carrier family 3 member 2b [Source:ZFIN;Acc:ZDB-GENE-040122-2]	slc3a2b
ENSDARG00000090468	196.543	-0.762789	0.210506	-3.62359	0.000290541	0.0126135	protein phosphatase 1, regulatory subunit 3Aa [Source:ZFIN;Acc:ZDB-GENE-110914-122]	ppp1r3aa
ENSDARG00000089724	1038.79	-0.762608	0.24181	-3.15375	0.00161187	0.0455846	cylindromatosis (turban tumor syndrome), b [Source:ZFIN;Acc:ZDB-GENE-100208-1]	cyldb
ENSDARG00000062711	451.772	-0.756538	0.153707	-4.92195	8.56852e-07	0.000124075	galactose-3-O-sulfotransferase 1a [Source:ZFIN;Acc:ZDB-GENE-060526-375]	gal3st1a
ENSDARG00000036897	192.438	-0.750267	0.216787	-3.46085	0.000538476	0.0202628	sphingomyelin synthase 2b [Source:ZFIN;Acc:ZDB-GENE-040801-162]	sgms2b
ENSDARG00000069498	493.497	-0.749669	0.182528	-4.10715	4.00564e-05	0.00271944	phosphorylase kinase, gamma 1b (muscle) [Source:ZFIN;Acc:ZDB-GENE-050522-52]	phkg1b
ENSDARG00000046124	521.941	-0.748631	0.180325	-4.15157	3.30205e-05	0.00233494	RAB11 family interacting protein 1 (class I) a [Source:ZFIN;Acc:ZDB-GENE-051113-116]	rab11fip1a
ENSDARG00000051762	673.905	-0.742995	0.151685	-4.89828	9.66802e-07	0.000137388		CABZ01080568.1
ENSDARG00000071095	3029.1	-0.741579	0.13327	-5.56449	2.62924e-08	6.01545e-06	ABI family, member 3 (NESH) binding protein b [Source:ZFIN;Acc:ZDB-GENE-030131-6041]	abi3bpb
ENSDARG00000018524	8510.81	-0.736832	0.176443	-4.17602	2.96648e-05	0.00218935	midnolin [Source:NCBI gene;Acc:323713]	midn
ENSDARG00000033160	23901.3	-0.732436	0.184758	-3.96431	7.36083e-05	0.00429613	nuclear receptor subfamily 1, group d, member 1 [Source:ZFIN;Acc:ZDB-GENE-050105-1]	nr1d1
ENSDARG00000054087	2034.56	-0.730585	0.187944	-3.88726	0.000101383	0.00548357	insulin receptor substrate 1 [Source:ZFIN;Acc:ZDB-GENE-030131-872]	irs1
ENSDARG00000099695	1921.48	-0.730269	0.191606	-3.81131	0.000138232	0.00695078	si:dkey-61n16.5 [Source:ZFIN;Acc:ZDB-GENE-100922-235]	si:dkey-61n16.5
ENSDARG00000092115	10752.8	-0.730011	0.169337	-4.31099	1.62528e-05	0.00132803	eukaryotic translation initiation factor 4A1A [Source:ZFIN;Acc:ZDB-GENE-031030-2]	eif4a1a
ENSDARG00000069292	206.377	-0.729245	0.174097	-4.18874	2.80508e-05	0.0021111	acyl-CoA thioesterase 16 [Source:ZFIN;Acc:ZDB-GENE-041210-201]	acot16
ENSDARG00000077407	1089.48	-0.727021	0.173045	-4.20134	2.65341e-05	0.00201018	si:dkey-184p18.2 [Source:NCBI gene;Acc:768134]	si:dkey-184p18.2
ENSDARG00000033307	2642.64	-0.726584	0.147961	-4.91066	9.07723e-07	0.000129799	insulin-like growth factor 2b [Source:ZFIN;Acc:ZDB-GENE-030131-2935]	igf2b
ENSDARG00000013946	7849.49	-0.725066	0.16153	-4.48875	7.16432e-06	0.000711894	influenza virus NS1A binding protein b [Source:NCBI gene;Acc:334334]	ivns1abpb
ENSDARG00000076221	921.078	-0.724197	0.162531	-4.45574	8.36045e-06	0.000780729	ferritin, heavy polypeptide-like 28 [Source:ZFIN;Acc:ZDB-GENE-030131-7540]	fthl28
ENSDARG00000088087	10765.5	-0.717028	0.135894	-5.27637	1.31765e-07	2.5548e-05	lysine (K)-specific demethylase 6B, a [Source:ZFIN;Acc:ZDB-GENE-091005-1]	kdm6ba
ENSDARG00000062873	195.151	-0.71694	0.175684	-4.08086	4.48692e-05	0.00295856	solute carrier family 2 member 11, like [Source:ZFIN;Acc:ZDB-GENE-061215-118]	slc2a11l
ENSDARG00000086272	2605.67	-0.714167	0.192998	-3.70038	0.000215274	0.00991656	si:dkey-4p15.5 [Source:ZFIN;Acc:ZDB-GENE-121214-193]	si:dkey-4p15.5
ENSDARG00000117613	240.507	-0.712519	0.20843	-3.41851	0.000629662	0.0226154		CABZ01030033.1
ENSDARG00000027582	1132.29	-0.709312	0.163744	-4.33184	1.4787e-05	0.00122135	angiopoietin-like 7 [Source:ZFIN;Acc:ZDB-GENE-041010-175]	angptl7
ENSDARG00000017321	490.952	-0.704982	0.208938	-3.37413	0.000740506	0.0255797	kinase insert domain receptor (a type III receptor tyrosine kinase) [Source:NCBI gene;Acc:554230]	kdr
ENSDARG00000099724	754.899	-0.704031	0.151693	-4.64114	3.4649e-06	0.000388595	RELT TNF receptor [Source:ZFIN;Acc:ZDB-GENE-040426-2361]	relt
ENSDARG00000044010	1229.84	-0.703782	0.165156	-4.26132	2.03224e-05	0.00162005	lysyl oxidase-like 2a [Source:NCBI gene;Acc:565508]	loxl2a
ENSDARG00000010641	19297.7	-0.703474	0.200953	-3.50069	0.000464061	0.018369	solute carrier family 20 member 1b [Source:NCBI gene;Acc:321541]	slc20a1b
ENSDARG00000015134	3970.97	-0.702243	0.124975	-5.61907	1.91983e-08	4.60903e-06	calcium/calmodulin-dependent protein kinase kinase 1, alpha b [Source:ZFIN;Acc:ZDB-GENE-080722-13]	camkk1b
ENSDARG00000036028	12068.9	-0.700759	0.178465	-3.92659	8.61598e-05	0.00486584	arrestin domain containing 3b [Source:ZFIN;Acc:ZDB-GENE-040912-182]	arrdc3b
ENSDARG00000025766	966.17	-0.699514	0.14974	-4.67152	2.98973e-06	0.000352587	zgc:66440 [Source:ZFIN;Acc:ZDB-GENE-040426-1640]	zgc:66440
ENSDARG00000078411	807.197	-0.699044	0.166997	-4.18597	2.83948e-05	0.00212998	heat shock protein, alpha-crystallin-related, b15 [Source:ZFIN;Acc:ZDB-GENE-080214-5]	hspb15
ENSDARG00000070107	3699.41	-0.697595	0.150212	-4.64408	3.41588e-06	0.000384985	SIX homeobox 7 [Source:ZFIN;Acc:ZDB-GENE-990825-28]	six7
ENSDARG00000082187	237.47	-0.696548	0.202787	-3.43487	0.000592837	0.0216004	dre-mir-21-1 [Source:miRBase;Acc:MI0001908]	dre-mir-21-1
ENSDARG00000059824	1112.51	-0.696304	0.135452	-5.14058	2.73893e-07	4.89562e-05	sterol O-acyltransferase 2 [Source:ZFIN;Acc:ZDB-GENE-061013-742]	soat2
ENSDARG00000096717	689.087	-0.693201	0.188387	-3.67967	0.000233539	0.0105387	uncharacterized LOC110438942 [Source:NCBI gene;Acc:110438942]	AL732488.2
ENSDARG00000116713	237.475	-0.689092	0.192926	-3.5718	0.00035454	0.0147529	si:ch73-265d7.2 [Source:ZFIN;Acc:ZDB-GENE-100922-146]	si:ch73-265d7.2
ENSDARG00000061896	930.565	-0.68909	0.163045	-4.22638	2.37479e-05	0.00184179	solute carrier organic anion transporter family, member 2A1 [Source:ZFIN;Acc:ZDB-GENE-060606-3]	slco2a1
ENSDARG00000104495	6304.19	-0.687528	0.0842019	-8.16523	3.20828e-16	6.67292e-13	phospholipid transfer protein [Source:ZFIN;Acc:ZDB-GENE-040801-22]	pltp
ENSDARG00000116617	2215.06	-0.686245	0.14571	-4.70967	2.48118e-06	0.000303828	sperm acrosome associated 4 like [Source:ZFIN;Acc:ZDB-GENE-101011-2]	spaca4l
ENSDARG00000091209	10521.7	-0.683881	0.178219	-3.83731	0.000124387	0.00639519	uncoupling protein 3 [Source:ZFIN;Acc:ZDB-GENE-040426-1317]	ucp3
ENSDARG00000112575	421.515	-0.682448	0.190728	-3.57813	0.000346063	0.0145364	caspase 17, apoptosis-related cysteine peptidase [Source:NCBI gene;Acc:101886133]	CU467905.1
ENSDARG00000053104	474.024	-0.681749	0.14628	-4.66059	3.15311e-06	0.000364344	family with sequence similarity 102 member Ba [Source:ZFIN;Acc:ZDB-GENE-060616-312]	fam102ba
ENSDARG00000043154	22393.9	-0.680695	0.194623	-3.49751	0.000469632	0.0184617	uncoupling protein 2 [Source:NCBI gene;Acc:555812]	ucp2
ENSDARG00000006044	227.478	-0.679978	0.150231	-4.52622	6.00486e-06	0.000618852	uronyl 2-sulfotransferase a [Source:ZFIN;Acc:ZDB-GENE-041001-163]	usta
ENSDARG00000103763	94.1831	-0.67917	0.216242	-3.14079	0.00168491	0.0471261	trans-L-3-hydroxyproline dehydratase [Source:ZFIN;Acc:ZDB-GENE-170412-1]	l3hypdh
ENSDARG00000061081	2085.52	-0.676272	0.124119	-5.44858	5.07725e-08	1.10631e-05	cAMP-regulated phosphoprotein, 21 [Source:ZFIN;Acc:ZDB-GENE-081104-296]	arpp21
ENSDARG00000060051	478.378	-0.673288	0.163959	-4.10644	4.018e-05	0.00271976	solute carrier family 47 member 2.1 [Source:NCBI gene;Acc:560024]	slc47a2.1
ENSDARG00000060435	292.77	-0.671917	0.206991	-3.24612	0.00116989	0.0362683	BCL2 interacting protein like [Source:ZFIN;Acc:ZDB-GENE-060503-81]	bnipl
ENSDARG00000043243	617.412	-0.669503	0.191374	-3.4984	0.000468064	0.0184317	protein kinase C, eta, b [Source:ZFIN;Acc:ZDB-GENE-041001-104]	prkchb
ENSDARG00000094460	3558.51	-0.668421	0.145578	-4.59149	4.40088e-06	0.000481759		CR354556.3
ENSDARG00000100280	272.782	-0.666937	0.204939	-3.25432	0.00113665	0.0354038	zinc finger, NFX1-type containing 1 [Source:ZFIN;Acc:ZDB-GENE-110804-2]	znfx1
ENSDARG00000039931	10315.5	-0.665662	0.179717	-3.70394	0.000212273	0.00983117	solute carrier family 25 member 33 [Source:NCBI gene;Acc:406436]	slc25a33
ENSDARG00000036893	623.301	-0.661806	0.18318	-3.61288	0.000302816	0.0130966	coagulation factor XIII, A1 polypeptide b [Source:ZFIN;Acc:ZDB-GENE-030131-9634]	f13a1b
ENSDARG00000009266	251.712	-0.660423	0.209386	-3.15409	0.00161002	0.0455846	UEV and lactate/malate dehyrogenase domains [Source:NCBI gene;Acc:445225]	uevld
ENSDARG00000090548	494.743	-0.660396	0.158882	-4.15652	3.2313e-05	0.00230118	GTPase IMAP family member 4 [Source:NCBI gene;Acc:793765]	CR753886.1
ENSDARG00000058094	7863.6	-0.66027	0.088392	-7.46979	8.03205e-14	8.35297e-11	circadian associated repressor of transcription a [Source:ZFIN;Acc:ZDB-GENE-030131-7016]	ciarta
ENSDARG00000046014	463.713	-0.659896	0.183784	-3.59061	0.000329903	0.0140034	potassium voltage-gated channel, shaker-related, subfamily, member 6 a [Source:ZFIN;Acc:ZDB-GENE-080722-21]	kcna6a
ENSDARG00000061764	18590.4	-0.659497	0.19742	-3.34059	0.000836019	0.027872	AHNAK nucleoprotein [Source:ZFIN;Acc:ZDB-GENE-030131-8719]	ahnak
ENSDARG00000097374	401.039	-0.659451	0.175002	-3.76824	0.000164403	0.00800293	si:dkey-108k21.7 [Source:ZFIN;Acc:ZDB-GENE-131121-335]	si:dkey-108k21.7
ENSDARG00000077722	2755.17	-0.65659	0.103273	-6.35779	2.04674e-10	1.04061e-07	protein phosphatase 2, regulatory subunit B'', alpha [Source:ZFIN;Acc:ZDB-GENE-070912-646]	ppp2r3a
ENSDARG00000025670	2970.61	-0.652536	0.168024	-3.8836	0.000102923	0.00554063	follistatin-like 3 (secreted glycoprotein) [Source:ZFIN;Acc:ZDB-GENE-050913-111]	fstl3
ENSDARG00000012297	413.055	-0.651357	0.205724	-3.16618	0.00154457	0.0443392	cyclic nucleotide gated channel subunit alpha 3b [Source:ZFIN;Acc:ZDB-GENE-090312-121]	cnga3b
ENSDARG00000100719	303.891	-0.647272	0.154409	-4.19194	2.7658e-05	0.0020884	urate (5-hydroxyiso-) hydrolase a [Source:NCBI gene;Acc:751742]	uraha
ENSDARG00000054304	941.998	-0.645544	0.15443	-4.18018	2.91279e-05	0.00216369	homeobox and leucine zipper encoding a [Source:ZFIN;Acc:ZDB-GENE-030616-592]	homeza
ENSDARG00000015495	3335.69	-0.645294	0.192822	-3.34658	0.000818143	0.0274931	Kruppel-like factor 3 (basic) [Source:ZFIN;Acc:ZDB-GENE-011116-1]	klf3
ENSDARG00000087186	1311.61	-0.640449	0.170165	-3.7637	0.000167418	0.00813241	si:ch211-232b12.5 [Source:ZFIN;Acc:ZDB-GENE-031002-40]	si:ch211-232b12.5
ENSDARG00000018898	8396.76	-0.637908	0.12986	-4.91227	9.00268e-07	0.000129542	zinc finger, AN1-type domain 5a [Source:ZFIN;Acc:ZDB-GENE-040426-1979]	zfand5a
ENSDARG00000078733	408.939	-0.633306	0.151867	-4.17014	3.04406e-05	0.002218	cyclin and CBS domain divalent metal cation transport mediator 2b [Source:ZFIN;Acc:ZDB-GENE-090311-26]	cnnm2b
ENSDARG00000006598	494.556	-0.629473	0.180554	-3.48634	0.000489682	0.0190535	serum/glucocorticoid regulated kinase 2b [Source:ZFIN;Acc:ZDB-GENE-060929-44]	sgk2b
ENSDARG00000068708	9883.05	-0.6271	0.159209	-3.93884	8.18772e-05	0.00468317	interferon-related developmental regulator 1 [Source:ZFIN;Acc:ZDB-GENE-030131-6132]	ifrd1
ENSDARG00000090557	934.767	-0.626926	0.184434	-3.39919	0.000675868	0.0238262	si:ch1073-110a20.7 [Source:ZFIN;Acc:ZDB-GENE-121214-133]	si:ch1073-110a20.7
ENSDARG00000015559	1032.56	-0.626682	0.140305	-4.46656	7.94872e-06	0.00075401	follistatin-like 1a [Source:ZFIN;Acc:ZDB-GENE-030131-4148]	fstl1a
ENSDARG00000004405	283.659	-0.624789	0.153425	-4.07227	4.65571e-05	0.00300322	sorting nexin 10a [Source:NCBI gene;Acc:403027]	snx10a
ENSDARG00000063539	333.68	-0.622403	0.158589	-3.92462	8.68653e-05	0.00486584	solute carrier family 25 member 15a [Source:ZFIN;Acc:ZDB-GENE-070112-1072]	slc25a15a
ENSDARG00000019125	209.416	-0.622147	0.17079	-3.64277	0.000269723	0.0118901	kelch-like family member 40b [Source:NCBI gene;Acc:795319]	klhl40b
ENSDARG00000053773	1164.21	-0.620949	0.17746	-3.49909	0.000466847	0.0184155	vestigial-like family member 2b [Source:ZFIN;Acc:ZDB-GENE-050809-113]	vgll2b
ENSDARG00000094198	1989.88	-0.619539	0.177397	-3.49239	0.000478718	0.0187224		CR354556.1
ENSDARG00000045750	1064.94	-0.619408	0.142649	-4.34219	1.41071e-05	0.00117794	synaptotagmin X [Source:ZFIN;Acc:ZDB-GENE-041210-297]	syt10
ENSDARG00000026865	10379.3	-0.619297	0.183579	-3.37347	0.000742282	0.0255797	family with sequence similarity 107 member B [Source:ZFIN;Acc:ZDB-GENE-031030-12]	fam107b
ENSDARG00000074563	319.092	-0.617826	0.196315	-3.14712	0.00164888	0.0463944	G protein-coupled receptor 37a [Source:ZFIN;Acc:ZDB-GENE-131120-175]	gpr37a
ENSDARG00000063572	9698.6	-0.616255	0.13239	-4.65485	3.2422e-06	0.000370891	p53 apoptosis effector related to pmp22 [Source:ZFIN;Acc:ZDB-GENE-050104-1]	perp
ENSDARG00000094792	3653.15	-0.615517	0.193489	-3.18115	0.00146694	0.0425374	twinfilin actin binding protein 2 [Source:NCBI gene;Acc:100310784]	twf2a
ENSDARG00000008433	1299.18	-0.615035	0.107703	-5.71044	1.12683e-08	3.1061e-06	unc-45 myosin chaperone B [Source:NCBI gene;Acc:266640]	unc45b
ENSDARG00000060609	879.378	-0.61481	0.157136	-3.91261	9.13039e-05	0.00507025	CD109 molecule [Source:ZFIN;Acc:ZDB-GENE-120215-253]	cd109
ENSDARG00000055129	3919.07	-0.613455	0.164442	-3.73052	0.000191084	0.00903826	Pim-3 proto-oncogene, serine/threonine kinase [Source:ZFIN;Acc:ZDB-GENE-050809-111]	pim3
ENSDARG00000005565	1855.5	-0.613245	0.18199	-3.36967	0.000752592	0.0258149	ectonucleoside triphosphate diphosphohydrolase 8 [Source:ZFIN;Acc:ZDB-GENE-040724-142]	entpd8
ENSDARG00000078541	391.636	-0.612258	0.16453	-3.72125	0.00019824	0.00929751	ceramide synthase 3a [Source:ZFIN;Acc:ZDB-GENE-130320-1]	cers3a
ENSDARG00000093052	310.628	-0.60868	0.148611	-4.09579	4.20727e-05	0.00282282	complement component 6 [Source:ZFIN;Acc:ZDB-GENE-040426-1358]	c6
ENSDARG00000030604	797.156	-0.604628	0.175473	-3.44571	0.000569554	0.0209163	phosphorylase kinase, gamma 1a (muscle) [Source:ZFIN;Acc:ZDB-GENE-061103-385]	phkg1a
ENSDARG00000079914	204.622	-0.604575	0.174754	-3.45957	0.000541032	0.0203211	stomatin (EPB72)-like 3a [Source:ZFIN;Acc:ZDB-GENE-070620-18]	stoml3a
ENSDARG00000104340	246.832	-0.604231	0.154617	-3.90792	9.3093e-05	0.00514463	R-spondin 1 [Source:NCBI gene;Acc:436625]	rspo1
ENSDARG00000045306	1044.75	-0.600825	0.118264	-5.08036	3.76715e-07	6.29113e-05	solute carrier family 51 alpha subunit [Source:NCBI gene;Acc:447807]	slc51a
ENSDARG00000035571	907.903	-0.600807	0.128606	-4.6717	2.98718e-06	0.000352587	abhydrolase domain containing 17B [Source:ZFIN;Acc:ZDB-GENE-040718-244]	abhd17b
ENSDARG00000117486	217.919	-0.600502	0.19092	-3.1453	0.00165915	0.0465193		CR925719.2
ENSDARG00000099776	40413	-0.600226	0.126915	-4.72935	2.25236e-06	0.000283142	glutamate-ammonia ligase (glutamine synthase) a [Source:ZFIN;Acc:ZDB-GENE-030131-688]	glula
ENSDARG00000101362	640.163	-0.599993	0.155748	-3.85234	0.000116994	0.00608252	muscle-specific beta 1 integrin binding protein [Source:ZFIN;Acc:ZDB-GENE-030404-1]	mibp
ENSDARG00000020761	14643.7	-0.599765	0.112122	-5.3492	8.83433e-08	1.78868e-05	arrestin domain containing 2 [Source:ZFIN;Acc:ZDB-GENE-030131-7146]	arrdc2
ENSDARG00000077960	889.34	-0.598297	0.154934	-3.86162	0.000112638	0.00591063	si:ch211-186e20.7 [Source:ZFIN;Acc:ZDB-GENE-110407-6]	si:ch211-186e20.7
ENSDARG00000029751	1140.22	-0.596559	0.0999824	-5.96664	2.42193e-09	8.65804e-07	WW domain binding protein 1-like b [Source:ZFIN;Acc:ZDB-GENE-050522-112]	wbp1lb
ENSDARG00000045277	259.578	-0.594973	0.188694	-3.1531	0.00161546	0.0456296	retinol dehydrogenase 12, like [Source:ZFIN;Acc:ZDB-GENE-040801-48]	rdh12l
ENSDARG00000054632	988.332	-0.594307	0.127067	-4.67713	2.90924e-06	0.000346669	Fli-1 proto-oncogene, ETS transcription factor a [Source:ZFIN;Acc:ZDB-GENE-980526-426]	fli1a
ENSDARG00000015709	4554.85	-0.594068	0.14579	-4.07481	4.6052e-05	0.00300177	hydroxysteroid (17-beta) dehydrogenase 12a [Source:NCBI gene;Acc:327417]	hsd17b12a
ENSDARG00000079317	1169.31	-0.593834	0.156269	-3.80008	0.000144647	0.0071477	DLC1 Rho GTPase activating protein [Source:ZFIN;Acc:ZDB-GENE-130206-12]	dlc1
ENSDARG00000041691	8523.69	-0.59161	0.11748	-5.03582	4.75804e-07	7.72051e-05	basic helix-loop-helix family, member e41 [Source:ZFIN;Acc:ZDB-GENE-050419-146]	bhlhe41
ENSDARG00000002401	443.784	-0.589663	0.182443	-3.23204	0.00122908	0.037531	UDP-galactose-4-epimerase [Source:ZFIN;Acc:ZDB-GENE-060421-6479]	gale
ENSDARG00000093088	344.683	-0.589021	0.171544	-3.43364	0.000595534	0.0216617		BX511310.2
ENSDARG00000077236	1199.29	-0.587407	0.134985	-4.35164	1.35122e-05	0.00115353	heat shock protein, alpha-crystallin-related, b6 [Source:ZFIN;Acc:ZDB-GENE-080214-7]	hspb6
ENSDARG00000057652	6066.23	-0.585621	0.123089	-4.75771	1.95797e-06	0.000253087	D site albumin promoter binding protein b [Source:ZFIN;Acc:ZDB-GENE-100922-6]	dbpb
ENSDARG00000004754	2322.24	-0.584359	0.122649	-4.7645	1.8932e-06	0.000246105	heat shock protein 4a [Source:ZFIN;Acc:ZDB-GENE-040426-2832]	hspa4a
ENSDARG00000045638	1041.21	-0.580267	0.168572	-3.44226	0.000576869	0.0211171	solute carrier family 13 member 1 [Source:ZFIN;Acc:ZDB-GENE-031222-3]	slc13a1
ENSDARG00000023526	344.981	-0.580097	0.168301	-3.44678	0.00056732	0.0208677	gamma-glutamyltransferase 1a [Source:ZFIN;Acc:ZDB-GENE-040426-1388]	ggt1a
ENSDARG00000055530	1747.54	-0.578615	0.113797	-5.08462	3.68369e-07	6.19699e-05	SERTA domain containing 2b [Source:ZFIN;Acc:ZDB-GENE-030616-569]	sertad2b
ENSDARG00000016143	3611.56	-0.577449	0.157223	-3.67281	0.000239902	0.0107622	X-linked inhibitor of apoptosis [Source:ZFIN;Acc:ZDB-GENE-030825-7]	xiap
ENSDARG00000037677	229.257	-0.577192	0.169898	-3.39729	0.000680579	0.0239553	fibroblast growth factor 24 [Source:ZFIN;Acc:ZDB-GENE-030708-1]	fgf24
ENSDARG00000040177	2155.79	-0.576711	0.129404	-4.45666	8.32454e-06	0.000780729	regulator of G protein signaling 16 [Source:ZFIN;Acc:ZDB-GENE-050417-393]	rgs16
ENSDARG00000090980	2347.01	-0.573983	0.123295	-4.65537	3.23392e-06	0.000370891	apolipoprotein F [Source:ZFIN;Acc:ZDB-GENE-031204-36]	apof
ENSDARG00000053449	756.348	-0.573897	0.179363	-3.19963	0.00137604	0.0405701	peptide YYa [Source:NCBI gene;Acc:30211]	pyya
ENSDARG00000004451	784.108	-0.573772	0.130232	-4.40578	1.05405e-05	0.000938349	tumor necrosis factor receptor superfamily, member a [Source:ZFIN;Acc:ZDB-GENE-010802-1]	tnfrsfa
ENSDARG00000010571	289.002	-0.572706	0.168251	-3.40387	0.000664376	0.0234934	enhancer of zeste 2 polycomb repressive complex 2 subunit [Source:NCBI gene;Acc:768133]	ezh2
ENSDARG00000068374	8008.67	-0.571403	0.1175	-4.86301	1.15613e-06	0.00016031	si:ch211-132b12.7 [Source:ZFIN;Acc:ZDB-GENE-050419-250]	si:ch211-132b12.7
ENSDARG00000015955	2699.04	-0.570782	0.180456	-3.16301	0.00156149	0.0444899	claudin c [Source:ZFIN;Acc:ZDB-GENE-010328-3]	cldnc
ENSDARG00000100657	268.008	-0.567743	0.151608	-3.74481	0.000180532	0.008605	EGF-like-domain, multiple 7 [Source:ZFIN;Acc:ZDB-GENE-040429-2]	egfl7
ENSDARG00000104555	1882.55	-0.56595	0.130155	-4.34828	1.37212e-05	0.0011584	SH2 domain containing 3Cb [Source:ZFIN;Acc:ZDB-GENE-040426-1052]	sh2d3cb
ENSDARG00000015793	888.397	-0.565439	0.13602	-4.15701	3.22437e-05	0.00230118	cAMP responsive element binding protein 3-like 1 [Source:ZFIN;Acc:ZDB-GENE-030219-181]	creb3l1
ENSDARG00000069630	48425.4	-0.564102	0.110512	-5.10447	3.3173e-07	5.66574e-05	tyrosine aminotransferase [Source:ZFIN;Acc:ZDB-GENE-030131-1144]	tat
ENSDARG00000017665	3272.28	-0.563806	0.132365	-4.25947	2.04908e-05	0.00162781	SNF related kinase b [Source:ZFIN;Acc:ZDB-GENE-040426-1724]	snrkb
ENSDARG00000078619	30505.2	-0.56361	0.144025	-3.91328	9.10519e-05	0.00506855	purine nucleoside phosphorylase 5a [Source:ZFIN;Acc:ZDB-GENE-040426-2553]	pnp5a
ENSDARG00000090722	11084.9	-0.563182	0.144469	-3.89829	9.68732e-05	0.00527705	liver-enriched gene 1, tandem duplicate 1 [Source:NCBI gene;Acc:796447]	C20H6orf58
ENSDARG00000069540	576.413	-0.563044	0.165099	-3.41034	0.000648809	0.0230499	si:dkey-30c15.2 [Source:ZFIN;Acc:ZDB-GENE-060503-543]	si:dkey-30c15.2
ENSDARG00000078179	781.024	-0.562307	0.121049	-4.64529	3.39606e-06	0.000384646	fibronectin type III domain containing 3Ba [Source:ZFIN;Acc:ZDB-GENE-070510-1]	fndc3ba
ENSDARG00000023157	292.729	-0.561228	0.173252	-3.23938	0.00119788	0.036886	cerebellin 10 [Source:ZFIN;Acc:ZDB-GENE-030131-4615]	cbln10
ENSDARG00000003017	2852.5	-0.556643	0.137422	-4.0506	5.10865e-05	0.00321101	ubiquitin conjugating enzyme E2 A, like [Source:ZFIN;Acc:ZDB-GENE-030131-4195]	ube2al
ENSDARG00000040362	1350.56	-0.55532	0.164835	-3.36895	0.000754544	0.0258239	EH-domain containing 2b [Source:ZFIN;Acc:ZDB-GENE-030131-9347]	ehd2b
ENSDARG00000077785	3799.29	-0.552034	0.106256	-5.19532	2.04367e-07	3.8014e-05	activating transcription factor 5b [Source:ZFIN;Acc:ZDB-GENE-030131-2637]	atf5b
ENSDARG00000070651	3583.02	-0.551974	0.15454	-3.57171	0.000354651	0.0147529	protein kinase C, delta b [Source:ZFIN;Acc:ZDB-GENE-111129-1]	prkcdb
ENSDARG00000036912	284.514	-0.551159	0.148142	-3.72047	0.000198854	0.00930383	endothelin 1 [Source:ZFIN;Acc:ZDB-GENE-000920-1]	edn1
ENSDARG00000095908	5369.65	-0.548785	0.155574	-3.52748	0.000419542	0.0168694	spermidine/spermine N1-acetyltransferase 1a, duplicate 2 [Source:NCBI gene;Acc:431716]	sat1a.2
ENSDARG00000012271	250.424	-0.548462	0.157629	-3.47945	0.00050244	0.0193851	proton activated chloride channel 1 [Source:NCBI gene;Acc:393429]	pacc1
ENSDARG00000045515	275.129	-0.546685	0.161579	-3.38339	0.000715978	0.0249328	Kin17 DNA and RNA binding protein [Source:ZFIN;Acc:ZDB-GENE-030131-3689]	kin
ENSDARG00000092285	181.505	-0.546519	0.169999	-3.21483	0.00130522	0.0392406	centromere protein V [Source:ZFIN;Acc:ZDB-GENE-060526-76]	cenpv
ENSDARG00000021924	361.334	-0.546236	0.163517	-3.34054	0.000836154	0.027872	heat shock cognate 70-kd protein, tandem duplicate 3 [Source:ZFIN;Acc:ZDB-GENE-110713-1]	hsp70.3
ENSDARG00000018399	970.25	-0.545171	0.132436	-4.1165	3.84674e-05	0.00262715	ribosomal protein S6 kinase b, polypeptide 1a [Source:ZFIN;Acc:ZDB-GENE-091113-52]	rps6kb1a
ENSDARG00000099719	5465.93	-0.544542	0.167916	-3.24294	0.00118304	0.0365273	cyclin-dependent kinase inhibitor 1D [Source:ZFIN;Acc:ZDB-GENE-110215-1]	cdkn1d
ENSDARG00000028017	3847.12	-0.54147	0.158679	-3.41236	0.000644022	0.0229629	tumor protein p53 inducible nuclear protein 1 [Source:ZFIN;Acc:ZDB-GENE-031018-3]	tp53inp1
ENSDARG00000011122	5380	-0.538046	0.111723	-4.81591	1.46534e-06	0.000198376	PTC7 protein phosphatase homolog a [Source:NCBI gene;Acc:492506]	pptc7a
ENSDARG00000017386	753.347	-0.535278	0.123143	-4.34679	1.38146e-05	0.001162	sine oculis binding protein homolog (Drosophila) b [Source:NCBI gene;Acc:100006088]	sobpb
ENSDARG00000070781	1012.7	-0.534965	0.154078	-3.47204	0.000516528	0.0197619	gap junction protein delta 2b [Source:ZFIN;Acc:ZDB-GENE-030911-1]	gjd2b
ENSDARG00000070425	1251.91	-0.531284	0.143755	-3.69577	0.000219225	0.0100113	delta-like 4 (Drosophila) [Source:ZFIN;Acc:ZDB-GENE-041014-73]	dll4
ENSDARG00000038976	1211.21	-0.530426	0.130217	-4.0734	4.63316e-05	0.00300322	programmed cell death 7 [Source:ZFIN;Acc:ZDB-GENE-040728-3]	pdcd7
ENSDARG00000010785	10745.6	-0.529648	0.133376	-3.9711	7.15419e-05	0.00418621	thrombospondin 1b [Source:ZFIN;Acc:ZDB-GENE-020708-1]	thbs1b
ENSDARG00000013926	4266.04	-0.529019	0.148606	-3.55988	0.000371025	0.0152949	solute carrier family 16 member 9a [Source:ZFIN;Acc:ZDB-GENE-040426-1364]	slc16a9a
ENSDARG00000000551	1285.79	-0.528013	0.117909	-4.47814	7.52951e-06	0.000729985	solute carrier family 1 member 4 [Source:ZFIN;Acc:ZDB-GENE-030616-566]	slc1a4
ENSDARG00000102334	435.891	-0.526202	0.164448	-3.1998	0.00137524	0.0405701	si:ch211-124n19.2 [Source:ZFIN;Acc:ZDB-GENE-081104-105]	SH3RF3
ENSDARG00000028027	33480.5	-0.524886	0.151965	-3.454	0.000552339	0.0205141	tripartite motif containing 63a [Source:ZFIN;Acc:ZDB-GENE-040625-139]	trim63a
ENSDARG00000033614	5434.68	-0.524849	0.100767	-5.20853	1.90348e-07	3.59914e-05	RasGEF domain family, member 1Ba [Source:NCBI gene;Acc:327572]	rasgef1ba
ENSDARG00000089885	3769.83	-0.523782	0.0921302	-5.68524	1.30629e-08	3.39621e-06	solute carrier family 16 member 12b [Source:NCBI gene;Acc:449947]	slc16a12b
ENSDARG00000100482	1183.65	-0.523147	0.149299	-3.50403	0.000458277	0.018203	phosphoethanolamine methyltransferase [Source:ZFIN;Acc:ZDB-GENE-060929-740]	pmt
ENSDARG00000008859	10406.3	-0.522347	0.128625	-4.061	4.88635e-05	0.00312276	myosin regulatory light chain interacting protein a [Source:NCBI gene;Acc:335888]	mylipa
ENSDARG00000008388	2052.89	-0.520808	0.136046	-3.82817	0.000129098	0.00659291	matrix metallopeptidase 14b (membrane-inserted) [Source:ZFIN;Acc:ZDB-GENE-030901-2]	mmp14b
ENSDARG00000036967	6825.37	-0.518125	0.136225	-3.80344	0.000142699	0.00709742	spermine oxidase [Source:ZFIN;Acc:ZDB-GENE-031201-3]	smox
ENSDARG00000104315	203.188	-0.516367	0.164697	-3.13525	0.0017171	0.0478508	four and a half LIM domains 3b [Source:ZFIN;Acc:ZDB-GENE-030131-8356]	fhl3b
ENSDARG00000008363	7780.33	-0.515159	0.140904	-3.65609	0.000256094	0.011355	MCL1 apoptosis regulator, BCL2 family member b [Source:ZFIN;Acc:ZDB-GENE-030825-1]	mcl1b
ENSDARG00000099954	4655.07	-0.513627	0.154546	-3.32345	0.000889113	0.0291851	pleckstrin homology domain containing, family M (with RUN domain) member 1 [Source:ZFIN;Acc:ZDB-GENE-030131-2752]	plekhm1
ENSDARG00000030326	3809.69	-0.513451	0.151573	-3.38749	0.000705355	0.0246755	ephrin-A1a [Source:ZFIN;Acc:ZDB-GENE-040426-1135]	efna1a
ENSDARG00000029510	3759.78	-0.513272	0.126601	-4.05427	5.0292e-05	0.00317854	translocase of inner mitochondrial membrane 17 homolog A (yeast) [Source:ZFIN;Acc:ZDB-GENE-031030-6]	timm17a
ENSDARG00000043581	582.6	-0.51312	0.153186	-3.34965	0.000809145	0.0273045	growth arrest and DNA-damage-inducible, alpha, a [Source:ZFIN;Acc:ZDB-GENE-040426-1501]	gadd45aa
ENSDARG00000039987	6779.78	-0.512557	0.153562	-3.33778	0.000844493	0.0280831	HIVEP zinc finger 2a [Source:ZFIN;Acc:ZDB-GENE-041014-354]	hivep2a
ENSDARG00000102403	8074.22	-0.511614	0.0880775	-5.80868	6.29657e-09	1.92079e-06	cryptochrome circadian regulator 2 [Source:ZFIN;Acc:ZDB-GENE-010426-6]	cry2
ENSDARG00000088171	1362.52	-0.50862	0.145968	-3.48445	0.000493143	0.0191231	circadian associated repressor of transcription b [Source:ZFIN;Acc:ZDB-GENE-131127-285]	ciartb
ENSDARG00000037495	1671.51	-0.508209	0.13143	-3.86675	0.000110294	0.00585478	reticulon 4 receptor-like 2b [Source:ZFIN;Acc:ZDB-GENE-040310-2]	rtn4rl2b
ENSDARG00000102572	4249.68	-0.507219	0.155786	-3.25586	0.00113048	0.0353337	si:ch211-260e23.9 [Source:ZFIN;Acc:ZDB-GENE-141222-48]	si:ch211-260e23.9
ENSDARG00000071090	1793.97	-0.502865	0.143907	-3.49439	0.000475152	0.0186467	actinin, alpha 2b [Source:ZFIN;Acc:ZDB-GENE-051127-39]	actn2b
ENSDARG00000099819	2557.34	-0.50206	0.155798	-3.2225	0.00127078	0.0385088	sb:cb1058 [Source:ZFIN;Acc:ZDB-GENE-040108-9]	sb:cb1058
ENSDARG00000042021	794.978	-0.50149	0.124652	-4.02311	5.74353e-05	0.00352295	mitogen-activated protein kinase 12a [Source:NCBI gene;Acc:30681]	mapk12a
ENSDARG00000097205	28284.7	-0.500389	0.156021	-3.20719	0.0013404	0.040002	unc-51 like autophagy activating kinase 2 [Source:ZFIN;Acc:ZDB-GENE-090218-30]	ulk2
ENSDARG00000009637	21264.1	0.502063	0.102783	4.88467	1.03603e-06	0.000145419	recoverin 3 [Source:ZFIN;Acc:ZDB-GENE-040426-1661]	rcvrn3
ENSDARG00000034470	26351.9	0.503382	0.147523	3.41222	0.000644355	0.0229629	aldolase a, fructose-bisphosphate, b [Source:ZFIN;Acc:ZDB-GENE-040426-2299]	aldoab
ENSDARG00000080010	10106.4	0.506372	0.132508	3.82145	0.000132669	0.00674519	alcohol dehydrogenase 5 [Source:ZFIN;Acc:ZDB-GENE-011003-1]	adh5
ENSDARG00000086826	8347.23	0.506639	0.158726	3.1919	0.0014134	0.0413519	sulfotransferase family, cytosolic, 6b, member 1 [Source:NCBI gene;Acc:322462]	sult6b1
ENSDARG00000061249	20196.8	0.507803	0.142063	3.5745	0.000350903	0.014677	myomesin 1a (skelemin) [Source:ZFIN;Acc:ZDB-GENE-030131-2856]	myom1a
ENSDARG00000035327	403541	0.508741	0.155416	3.27342	0.00106254	0.0335308	creatine kinase, muscle a [Source:ZFIN;Acc:ZDB-GENE-980526-109]	ckma
ENSDARG00000057571	3020.2	0.510585	0.154538	3.30395	0.000953332	0.0308928	phosphoglycerate mutase 2 (muscle) [Source:ZFIN;Acc:ZDB-GENE-040116-6]	pgam2
ENSDARG00000055036	1529.34	0.51109	0.127984	3.99338	6.51377e-05	0.00390127	inter-alpha-trypsin inhibitor heavy chain 3a [Source:ZFIN;Acc:ZDB-GENE-050522-262]	itih3a
ENSDARG00000021366	2680.99	0.512811	0.134721	3.80645	0.000140974	0.00704224	fructose-1,6-bisphosphatase 1a [Source:ZFIN;Acc:ZDB-GENE-030131-7171]	fbp1a
ENSDARG00000038881	935.98	0.513303	0.120671	4.25373	2.10235e-05	0.00166435	acetyl-CoA acyltransferase 2 [Source:ZFIN;Acc:ZDB-GENE-040426-1996]	acaa2
ENSDARG00000097613	21700.8	0.513896	0.12608	4.07596	4.58255e-05	0.00300135	immunoglobulin like and fibronectin type III domain containing 1, tandem duplicate 3 [Source:ZFIN;Acc:ZDB-GENE-131122-44]	igfn1.3
ENSDARG00000026875	1435.58	0.515439	0.115418	4.46584	7.97545e-06	0.00075401	TLC domain containing 3Ba [Source:ZFIN;Acc:ZDB-GENE-030131-2046]	tlcd3ba
ENSDARG00000090108	269.992	0.517737	0.148666	3.48255	0.000496668	0.0192272	si:ch1073-174d20.1 [Source:ZFIN;Acc:ZDB-GENE-121214-359]	si:ch1073-174d20.1
ENSDARG00000032630	37802.8	0.517914	0.1516	3.41632	0.000634739	0.0227265	nebulin [Source:ZFIN;Acc:ZDB-GENE-041111-216]	neb
ENSDARG00000076903	672.215	0.518619	0.129266	4.01204	6.01965e-05	0.00365315	BEN domain containing 3 [Source:ZFIN;Acc:ZDB-GENE-090312-181]	bend3
ENSDARG00000076239	928.145	0.518761	0.159908	3.24413	0.0011781	0.036424	si:ch211-74f19.2 [Source:ZFIN;Acc:ZDB-GENE-160114-78]	C7H20orf27
ENSDARG00000041433	10382.2	0.5194	0.150294	3.45589	0.000548469	0.020504	si:dkey-7c18.24 [Source:ZFIN;Acc:ZDB-GENE-041014-63]	si:dkey-7c18.24
ENSDARG00000056650	344.376	0.521384	0.154575	3.37302	0.000743497	0.0255797	zgc:113276 [Source:ZFIN;Acc:ZDB-GENE-050522-7]	zgc:113276
ENSDARG00000069100	45146.7	0.521751	0.123042	4.24044	2.23082e-05	0.00174791	aldehyde dehydrogenase 9 family, member A1a, tandem duplicate 1 [Source:NCBI gene;Acc:100005587]	aldh9a1a.1
ENSDARG00000055518	3645.87	0.523135	0.165295	3.16485	0.00155163	0.0444186	phosphorylase, glycogen, muscle A [Source:ZFIN;Acc:ZDB-GENE-050522-482]	pygma
ENSDARG00000024278	5686.94	0.526233	0.142108	3.70304	0.000213033	0.00984643	alcohol dehydrogenase 8b [Source:ZFIN;Acc:ZDB-GENE-030529-2]	adh8b
ENSDARG00000058011	386.025	0.52659	0.168031	3.13389	0.00172503	0.0480133	aristaless related homeobox a [Source:NCBI gene;Acc:30657]	arxa
ENSDARG00000062995	488.549	0.52835	0.131919	4.00511	6.19889e-05	0.00374207	si:dkey-14o18.2 [Source:ZFIN;Acc:ZDB-GENE-060503-145]	si:dkey-14o18.2
ENSDARG00000057881	6266.32	0.53631	0.137172	3.90976	9.23862e-05	0.00511793	si:dkey-33c12.3 [Source:ZFIN;Acc:ZDB-GENE-030131-7320]	si:dkey-33c12.3
ENSDARG00000102097	1664.99	0.537553	0.16199	3.31844	0.000905214	0.0296032	nuclear factor of kappa light polypeptide gene enhancer in B-cells inhibitor, zeta [Source:ZFIN;Acc:ZDB-GENE-071024-1]	nfkbiz
ENSDARG00000056680	830.356	0.537593	0.130163	4.13016	3.62505e-05	0.00251326	stanniocalcin 2a [Source:ZFIN;Acc:ZDB-GENE-041008-14]	stc2a
ENSDARG00000067997	249266	0.53883	0.150556	3.57894	0.000344987	0.0145358	myosin, heavy polypeptide 1.3, skeletal muscle [Source:ZFIN;Acc:ZDB-GENE-070705-74]	myhz1.3
ENSDARG00000039730	52709.5	0.540651	0.139105	3.88664	0.00010164	0.0054845	zgc:112160 [Source:ZFIN;Acc:ZDB-GENE-050417-229]	zgc:112160
ENSDARG00000010267	4262.45	0.541139	0.122333	4.4235	9.7114e-06	0.000874753	dihydropyrimidine dehydrogenase b [Source:NCBI gene;Acc:405829]	dpydb
ENSDARG00000101926	409.383	0.541966	0.156449	3.46417	0.00053187	0.0200803	zgc:101130 [Source:ZFIN;Acc:ZDB-GENE-040801-72]	zgc:101130
ENSDARG00000029482	935.356	0.543293	0.123719	4.39135	1.12648e-05	0.000983689	Usher syndrome 2A (autosomal recessive, mild) [Source:ZFIN;Acc:ZDB-GENE-060503-794]	ush2a
ENSDARG00000054786	438.867	0.544658	0.174079	3.12879	0.00175526	0.0486182	fatty acid amide hydrolase 2b [Source:NCBI gene;Acc:768298]	faah2b
ENSDARG00000043820	1307.81	0.545454	0.164364	3.31857	0.000904803	0.0296032	NME/NM23 nucleoside diphosphate kinase 2a [Source:ZFIN;Acc:ZDB-GENE-030131-7656]	nme2a
ENSDARG00000070666	294.094	0.549337	0.175977	3.12164	0.0017985	0.0495048	rhodopsin, like [Source:ZFIN;Acc:ZDB-GENE-070424-6]	rhol
ENSDARG00000101308	312.347	0.550007	0.154349	3.5634	0.000366087	0.0151186	single-strand-selective monofunctional uracil-DNA glycosylase 1 [Source:ZFIN;Acc:ZDB-GENE-030131-9473]	smug1
ENSDARG00000029069	125160	0.550499	0.172338	3.19429	0.00140173	0.0411156	troponin I type 2a (skeletal, fast), tandem duplicate 4 [Source:ZFIN;Acc:ZDB-GENE-040625-119]	tnni2a.4
ENSDARG00000009280	22605.6	0.550787	0.153374	3.59114	0.000329234	0.014001	SET and MYND domain containing 1a [Source:ZFIN;Acc:ZDB-GENE-030131-9825]	smyd1a
ENSDARG00000023058	8563.35	0.554967	0.106358	5.21792	1.80948e-07	3.44993e-05	forkhead box O3A [Source:ZFIN;Acc:ZDB-GENE-050116-1]	foxo3a
ENSDARG00000043904	377.548	0.557926	0.117935	4.73081	2.23629e-06	0.000282675	proline-rich nuclear receptor coactivator 1 [Source:ZFIN;Acc:ZDB-GENE-040724-189]	pnrc1
ENSDARG00000013750	2109.61	0.558668	0.128935	4.33296	1.47121e-05	0.00121955	enolase 1b, (alpha) [Source:ZFIN;Acc:ZDB-GENE-040426-1651]	eno1b
ENSDARG00000045834	1427.92	0.564539	0.150711	3.74583	0.000179798	0.00858789	si:dkey-14d8.7 [Source:ZFIN;Acc:ZDB-GENE-041210-143]	si:dkey-14d8.7
ENSDARG00000110698	25846.4	0.564986	0.16262	3.47426	0.000512257	0.0196877		CABZ01061524.1
ENSDARG00000027355	34135.9	0.570936	0.132611	4.30535	1.66722e-05	0.00135263	solute carrier family 25 member 4 [Source:ZFIN;Acc:ZDB-GENE-030131-5275]	slc25a4
ENSDARG00000011886	382.282	0.571088	0.160012	3.56903	0.000358308	0.0148733	phosducin a [Source:ZFIN;Acc:ZDB-GENE-031023-1]	pdca
ENSDARG00000098280	12029.5	0.571256	0.16056	3.5579	0.00037383	0.0153828	RNA binding motif protein 5 [Source:ZFIN;Acc:ZDB-GENE-030131-3022]	rbm5
ENSDARG00000042387	184.653	0.571972	0.175544	3.25828	0.0011209	0.0350821	zgc:77752 [Source:ZFIN;Acc:ZDB-GENE-040426-1867]	zgc:77752
ENSDARG00000012610	1374.34	0.573676	0.130817	4.38532	1.15814e-05	0.00100367	S-antigen; retina and pineal gland (arrestin) a [Source:ZFIN;Acc:ZDB-GENE-040426-1538]	saga
ENSDARG00000008982	1401.64	0.574608	0.155719	3.69003	0.00022423	0.0102194	calsequestrin 2 [Source:ZFIN;Acc:ZDB-GENE-010724-12]	casq2
ENSDARG00000088881	1909.5	0.575054	0.162504	3.5387	0.000402102	0.0162803	si:dkeyp-69b9.3 [Source:ZFIN;Acc:ZDB-GENE-100922-275]	si:dkeyp-69b9.3
ENSDARG00000002589	38236.4	0.57513	0.171123	3.36091	0.000776863	0.0264886	myosin light chain, phosphorylatable, fast skeletal muscle b [Source:ZFIN;Acc:ZDB-GENE-040912-115]	mylpfb
ENSDARG00000090914	6705.24	0.578785	0.107482	5.38495	7.24666e-08	1.5495e-05	si:ch211-117k10.3 [Source:ZFIN;Acc:ZDB-GENE-141212-273]	si:ch211-117k10.3
ENSDARG00000002988	3219.71	0.578948	0.143752	4.02741	5.63936e-05	0.00347771	troponin T2d, cardiac [Source:ZFIN;Acc:ZDB-GENE-050626-97]	tnnt2d
ENSDARG00000005139	916.217	0.579337	0.173725	3.3348	0.000853619	0.0282225	hedgehog acyltransferase like, b [Source:ZFIN;Acc:ZDB-GENE-050506-130]	hhatlb
ENSDARG00000036830	187905	0.580485	0.174624	3.32421	0.000886705	0.0291479	keratin 91 [Source:ZFIN;Acc:ZDB-GENE-040801-181]	krt91
ENSDARG00000117812	376.649	0.581418	0.170315	3.41378	0.00064068	0.0229033		CABZ01068177.1
ENSDARG00000033832	72058.6	0.583144	0.129286	4.51049	6.46776e-06	0.000657671	adenosine monophosphate deaminase 1 (isoform M) [Source:ZFIN;Acc:ZDB-GENE-040426-1906]	ampd1
ENSDARG00000093244	2302.07	0.585039	0.159449	3.66914	0.00024337	0.0108754		CU681836.1
ENSDARG00000089310	5945.94	0.588937	0.126181	4.66738	3.05063e-06	0.000357925	GC vitamin D binding protein [Source:ZFIN;Acc:ZDB-GENE-040718-307]	gc
ENSDARG00000042552	7861.11	0.591812	0.168927	3.50335	0.000459443	0.0182177	calcium channel, voltage-dependent, L type, alpha 1S subunit, b [Source:ZFIN;Acc:ZDB-GENE-051227-1]	cacna1sb
ENSDARG00000071445	11998.9	0.594061	0.153724	3.86446	0.000111337	0.00589649	myozenin 1b [Source:ZFIN;Acc:ZDB-GENE-040718-146]	myoz1b
ENSDARG00000098051	410.76	0.596184	0.137247	4.34386	1.40001e-05	0.00117329	opsin 6, group member b [Source:ZFIN;Acc:ZDB-GENE-030616-402]	opn6b
ENSDARG00000095831	665.002	0.596525	0.149511	3.98985	6.61143e-05	0.00394556	si:ch211-175f12.2 [Source:ZFIN;Acc:ZDB-GENE-110411-220]	si:ch211-175f12.2
ENSDARG00000053973	183612	0.599245	0.139148	4.30654	1.65824e-05	0.00135014	fetuin B [Source:ZFIN;Acc:ZDB-GENE-050208-4]	fetub
ENSDARG00000086805	292.892	0.599527	0.14917	4.01907	5.84277e-05	0.00357425	ITPR interacting domain containing 1 [Source:ZFIN;Acc:ZDB-GENE-091204-197]	itprid1
ENSDARG00000070331	925.116	0.601632	0.185805	3.23797	0.00120385	0.03702	mucin 5.1, oligomeric mucus/gel-forming [Source:ZFIN;Acc:ZDB-GENE-120822-1]	muc5.1
ENSDARG00000103849	2216.02	0.603799	0.132412	4.56	5.11526e-06	0.000546879	malate dehydrogenase 1Ab, NAD (soluble) [Source:ZFIN;Acc:ZDB-GENE-030131-7655]	mdh1ab
ENSDARG00000056765	111260	0.603928	0.175028	3.45046	0.000559627	0.0206845	elastase 2 like [Source:ZFIN;Acc:ZDB-GENE-040511-1]	ela2l
ENSDARG00000014179	2361.23	0.604954	0.13505	4.47948	7.48259e-06	0.000729985	phosphofructokinase, muscle a [Source:ZFIN;Acc:ZDB-GENE-040912-135]	pfkma
ENSDARG00000018105	3547.04	0.60678	0.150334	4.03622	5.43186e-05	0.0033679	calsequestrin 1b [Source:ZFIN;Acc:ZDB-GENE-060929-1070]	casq1b
ENSDARG00000069018	1581.81	0.610258	0.173193	3.52357	0.00042578	0.0170603	cytochrome P450, family 7, subfamily A, polypeptide 1 [Source:ZFIN;Acc:ZDB-GENE-040426-1296]	cyp7a1
ENSDARG00000027495	769.56	0.610494	0.135273	4.51306	6.38999e-06	0.000652663	ELOVL fatty acid elongase 4b [Source:ZFIN;Acc:ZDB-GENE-030131-7672]	elovl4b
ENSDARG00000056209	6727.12	0.613083	0.135732	4.51688	6.27579e-06	0.000643874	myozenin 1a [Source:ZFIN;Acc:ZDB-GENE-040426-1875]	myoz1a
ENSDARG00000013749	1456.56	0.61585	0.14505	4.24578	2.1783e-05	0.00171262	solute carrier family 25 member 55b [Source:ZFIN;Acc:ZDB-GENE-040801-184]	slc25a55b
ENSDARG00000005150	142.133	0.616459	0.193723	3.18217	0.00146175	0.0424409	T-box transcription factor 20 [Source:NCBI gene;Acc:57936]	tbx20
ENSDARG00000058803	1138.77	0.618853	0.146044	4.23745	2.26074e-05	0.0017593	G protein-coupled receptor kinase 1 a [Source:ZFIN;Acc:ZDB-GENE-050823-1]	grk1a
ENSDARG00000040282	1635.18	0.620311	0.178584	3.47349	0.000513728	0.0196877	zgc:92590 [Source:ZFIN;Acc:ZDB-GENE-041024-15]	zgc:92590
ENSDARG00000071331	39599.4	0.621621	0.139498	4.45613	8.34523e-06	0.000780729	ryanodine receptor 3 [Source:ZFIN;Acc:ZDB-GENE-041001-165]	ryr3
ENSDARG00000052734	868.632	0.624084	0.131603	4.74218	2.11428e-06	0.000271756	3-hydroxy-3-methylglutaryl-CoA reductase a [Source:ZFIN;Acc:ZDB-GENE-040401-2]	hmgcra
ENSDARG00000075433	39448.7	0.627751	0.173231	3.62377	0.000290335	0.0126135	myomesin 2a [Source:ZFIN;Acc:ZDB-GENE-030131-6201]	myom2a
ENSDARG00000055618	6781.03	0.628532	0.143071	4.39315	1.11719e-05	0.000979316	actin alpha 1, skeletal muscle b [Source:ZFIN;Acc:ZDB-GENE-030131-55]	acta1b
ENSDARG00000005629	894.68	0.628867	0.144975	4.33777	1.43936e-05	0.00119749	SET and MYND domain containing 2b [Source:NCBI gene;Acc:568616]	smyd2b
ENSDARG00000011094	132.262	0.631734	0.184359	3.42666	0.000611059	0.022156	cyclin A2 [Source:ZFIN;Acc:ZDB-GENE-020418-1]	ccna2
ENSDARG00000058244	217.506	0.631859	0.186975	3.37938	0.0007265	0.0252224	interleukin 17 receptor A1a [Source:ZFIN;Acc:ZDB-GENE-070705-242]	il17ra1a
ENSDARG00000040045	1747.85	0.633467	0.179183	3.53531	0.00040729	0.0164345	claudin 1 [Source:ZFIN;Acc:ZDB-GENE-010328-11]	cldn1
ENSDARG00000099197	801745	0.633671	0.160773	3.94141	8.10037e-05	0.00464482	actin alpha cardiac muscle 1b [Source:ZFIN;Acc:ZDB-GENE-000322-1]	actc1b
ENSDARG00000069615	2588.01	0.634122	0.199235	3.18279	0.00145865	0.0424047	creatine kinase, mitochondrial 2a (sarcomeric) [Source:ZFIN;Acc:ZDB-GENE-030131-5717]	ckmt2a
ENSDARG00000013755	109365	0.634993	0.140228	4.52828	5.94646e-06	0.000615606	actinin alpha 3a [Source:ZFIN;Acc:ZDB-GENE-000329-9]	actn3a
ENSDARG00000100836	175.474	0.637208	0.19869	3.20705	0.00134103	0.040002		CR790380.1
ENSDARG00000099362	928.423	0.637229	0.178098	3.57797	0.000346272	0.0145364		CABZ01088346.1
ENSDARG00000020890	10819.6	0.637586	0.159124	4.00684	6.15369e-05	0.00372461	tropomodulin 4 (muscle) [Source:ZFIN;Acc:ZDB-GENE-991019-9]	tmod4
ENSDARG00000068457	238528	0.638806	0.169044	3.77893	0.000157505	0.00770658	troponin T type 3b (skeletal, fast) [Source:ZFIN;Acc:ZDB-GENE-030520-2]	tnnt3b
ENSDARG00000058944	355.091	0.639429	0.17883	3.57562	0.000349401	0.0146409	si:dkey-8e10.3 [Source:ZFIN;Acc:ZDB-GENE-081104-442]	si:dkey-8e10.3
ENSDARG00000097445	304.867	0.640334	0.125365	5.10774	3.26031e-07	5.65096e-05	si:dkey-195m11.8 [Source:ZFIN;Acc:ZDB-GENE-030131-3092]	si:dkey-195m11.8
ENSDARG00000020602	10111.4	0.644418	0.129718	4.96784	6.77028e-07	0.000100583	G protein-coupled receptor kinase 7a [Source:NCBI gene;Acc:566120]	grk7a
ENSDARG00000096257	48841.4	0.646239	0.146126	4.42247	9.75771e-06	0.000875477	si:ch73-367p23.2 [Source:ZFIN;Acc:ZDB-GENE-120215-61]	si:ch73-367p23.2
ENSDARG00000100353	1620.66	0.652476	0.119183	5.47457	4.38584e-08	9.64844e-06	si:ch1073-398f15.1 [Source:ZFIN;Acc:ZDB-GENE-141212-388]	si:ch1073-398f15.1
ENSDARG00000052470	1080.12	0.653709	0.151313	4.32024	1.55858e-05	0.00128269	insulin-like growth factor binding protein 2a [Source:NCBI gene;Acc:794176]	igfbp2a
ENSDARG00000044199	1968.05	0.653953	0.130811	4.99922	5.75618e-07	8.89835e-05	guanine nucleotide binding protein (G protein), alpha transducing activity polypeptide 1 [Source:ZFIN;Acc:ZDB-GENE-011128-11]	gnat1
ENSDARG00000006526	26278.1	0.654792	0.160767	4.07294	4.64243e-05	0.00300322	fibronectin 1b [Source:ZFIN;Acc:ZDB-GENE-030131-6545]	fn1b
ENSDARG00000102461	252.961	0.654979	0.166123	3.94273	8.05601e-05	0.00463099		CR354372.1
ENSDARG00000071877	1234.74	0.655002	0.174691	3.7495	0.000177188	0.00849873	dehydrogenase/reductase (SDR family) member 7Cb [Source:NCBI gene;Acc:553684]	dhrs7cb
ENSDARG00000070835	150296	0.655506	0.179412	3.65363	0.00025856	0.0114422	troponin C type 2 (fast) [Source:ZFIN;Acc:ZDB-GENE-000322-2]	tnnc2
ENSDARG00000055534	140.524	0.655691	0.205102	3.1969	0.00138911	0.0408503	G protein-coupled receptor kinase 7b [Source:NCBI gene;Acc:373871]	grk7b
ENSDARG00000035798	1217.64	0.660801	0.158283	4.17482	2.98223e-05	0.00219391	guanine nucleotide binding protein (G protein), gamma transducing activity polypeptide 1 [Source:ZFIN;Acc:ZDB-GENE-030131-7596]	gngt1
ENSDARG00000086744	131.947	0.661188	0.197536	3.34718	0.000816392	0.0274931	zinc finger protein 1152 [Source:ZFIN;Acc:ZDB-GENE-050208-482]	znf1152
ENSDARG00000102004	6359.94	0.662339	0.16966	3.90393	9.46443e-05	0.00520805	apolipoprotein Ea [Source:ZFIN;Acc:ZDB-GENE-010724-18]	apoea
ENSDARG00000002002	1657.81	0.6626	0.179623	3.68884	0.000225281	0.0102469	LIM and cysteine-rich domains 1 [Source:ZFIN;Acc:ZDB-GENE-040426-1067]	lmcd1
ENSDARG00000105411	2172.88	0.66702	0.125103	5.33176	9.72658e-08	1.95206e-05	si:ch211-113d11.5 [Source:ZFIN;Acc:ZDB-GENE-030131-6391]	si:ch211-113d11.5
ENSDARG00000000369	190.605	0.668755	0.194697	3.43484	0.000592903	0.0216004	protein kinase, AMP-activated, gamma 3b non-catalytic subunit [Source:ZFIN;Acc:ZDB-GENE-060421-6938]	prkag3b
ENSDARG00000099327	92.6295	0.672026	0.20542	3.27148	0.00106987	0.0337158	zgc:174944 [Source:ZFIN;Acc:ZDB-GENE-080207-2]	zgc:174944
ENSDARG00000018264	1839.22	0.673075	0.158458	4.24764	2.1603e-05	0.00170433	tripartite motif containing 101 [Source:ZFIN;Acc:ZDB-GENE-040801-100]	trim101
ENSDARG00000037789	228099	0.68358	0.193893	3.52556	0.000422587	0.016962	parvalbumin 1 [Source:ZFIN;Acc:ZDB-GENE-040625-57]	pvalb1
ENSDARG00000093628	182.727	0.684596	0.211834	3.23176	0.00123031	0.037531	S100 calcium binding protein A11 [Source:ZFIN;Acc:ZDB-GENE-070717-5]	s100a11
ENSDARG00000035163	223.321	0.684879	0.191087	3.58412	0.000338212	0.0142767	TLC domain containing 5b [Source:NCBI gene;Acc:436974]	tlcd5b
ENSDARG00000042529	18012.8	0.688248	0.0835142	8.24109	1.70653e-16	3.90436e-13	guanine nucleotide binding protein (G protein), alpha transducing activity polypeptide 2 [Source:ZFIN;Acc:ZDB-GENE-011128-10]	gnat2
ENSDARG00000003081	52261.2	0.688558	0.167235	4.11732	3.83306e-05	0.00262564	myosin binding protein Hb [Source:ZFIN;Acc:ZDB-GENE-030131-9794]	mybphb
ENSDARG00000009612	1864.98	0.69135	0.181165	3.81614	0.000135554	0.00684624	chitinase, acidic.3 [Source:ZFIN;Acc:ZDB-GENE-040426-2891]	chia.3
ENSDARG00000040274	1875.78	0.691436	0.154419	4.47767	7.54618e-06	0.000729985	secretory carrier membrane protein 5b [Source:ZFIN;Acc:ZDB-GENE-120215-76]	scamp5b
ENSDARG00000057241	493.629	0.694186	0.213324	3.25414	0.00113736	0.0354038	TNF superfamily member 10 [Source:ZFIN;Acc:ZDB-GENE-040718-335]	tnfsf10
ENSDARG00000036990	153.595	0.694663	0.21132	3.28726	0.00101168	0.032327	dCMP deaminase [Source:ZFIN;Acc:ZDB-GENE-050417-116]	dctd
ENSDARG00000026764	2369.11	0.694866	0.171144	4.06012	4.90484e-05	0.00312585	alpha-2-HS-glycoprotein 1 [Source:ZFIN;Acc:ZDB-GENE-041114-50]	ahsg1
ENSDARG00000017441	199512	0.695856	0.175981	3.95416	7.68028e-05	0.00444853	myosin, light polypeptide 3, skeletal muscle [Source:ZFIN;Acc:ZDB-GENE-000322-6]	mylz3
ENSDARG00000032584	197.936	0.698973	0.206486	3.38508	0.000711574	0.0248172	threonine synthase-like 2 [Source:NCBI gene;Acc:641568]	thnsl2
ENSDARG00000002696	12079.8	0.699248	0.114587	6.10233	1.04535e-09	4.12354e-07	guanine nucleotide binding protein (G protein), beta polypeptide 3b [Source:ZFIN;Acc:ZDB-GENE-040426-2280]	gnb3b
ENSDARG00000026926	988.402	0.700597	0.157702	4.44254	8.89016e-06	0.000812646	retinal outer segment membrane protein 1b [Source:ZFIN;Acc:ZDB-GENE-040426-1073]	rom1b
ENSDARG00000092143	559.884	0.706302	0.170439	4.14403	3.41261e-05	0.00238768	ankyrin 1, erythrocytic a [Source:ZFIN;Acc:ZDB-GENE-041010-44]	ank1a
ENSDARG00000038882	360.131	0.706998	0.152089	4.64858	3.3423e-06	0.00038044	structural maintenance of chromosomes 4 [Source:ZFIN;Acc:ZDB-GENE-020419-21]	smc4
ENSDARG00000070960	243.664	0.714019	0.185372	3.85182	0.000117242	0.00608252	si:ch211-288g17.4 [Source:ZFIN;Acc:ZDB-GENE-060531-62]	si:ch211-288g17.4
ENSDARG00000018881	692.645	0.719673	0.17451	4.12396	3.72418e-05	0.00256643	apolipoprotein B mRNA editing enzyme, catalytic polypeptide-like 2a [Source:ZFIN;Acc:ZDB-GENE-050306-15]	apobec2a
ENSDARG00000102277	743.167	0.721148	0.181221	3.97938	6.90947e-05	0.0040638	laminin, alpha 1 [Source:ZFIN;Acc:ZDB-GENE-060118-1]	lama1
ENSDARG00000045269	190.219	0.722076	0.195305	3.69718	0.000218008	0.00997563	6-pyruvoyltetrahydropterin synthase [Source:ZFIN;Acc:ZDB-GENE-070615-3]	pts
ENSDARG00000100139	343.81	0.7233	0.220247	3.28404	0.00102331	0.0325623	si:ch211-113d22.2 [Source:ZFIN;Acc:ZDB-GENE-141222-39]	si:ch211-113d22.2
ENSDARG00000068409	220.449	0.733759	0.186979	3.92429	8.6985e-05	0.00486584	vestigial like 4 like [Source:ZFIN;Acc:ZDB-GENE-070112-1682]	vgll4l
ENSDARG00000030915	22238.3	0.734073	0.16478	4.45486	8.39462e-06	0.000780734	carboxypeptidase A1 (pancreatic) [Source:ZFIN;Acc:ZDB-GENE-050522-438]	cpa1
ENSDARG00000041703	2432.81	0.740251	0.125411	5.9026	3.57826e-09	1.20393e-06	ribosome binding protein 1b [Source:ZFIN;Acc:ZDB-GENE-030429-36]	rrbp1b
ENSDARG00000036493	782.77	0.745937	0.10616	7.02654	2.11725e-12	1.67036e-09	si:ch73-174h16.4 [Source:ZFIN;Acc:ZDB-GENE-160728-69]	si:ch73-174h16.4
ENSDARG00000094614	353.138	0.748139	0.196864	3.80029	0.000144527	0.0071477		BX323458.2
ENSDARG00000070157	346.153	0.749063	0.211124	3.54798	0.000388198	0.0157876	transglutaminase 2, C polypeptide A [Source:ZFIN;Acc:ZDB-GENE-040912-78]	tgm2a
ENSDARG00000099860	11297.1	0.749114	0.162517	4.60944	4.03753e-06	0.000446255	pyruvate kinase M1/2b [Source:ZFIN;Acc:ZDB-GENE-040801-230]	pkmb
ENSDARG00000010555	157.072	0.749697	0.207755	3.60856	0.000307901	0.0132415	pyruvate dehydrogenase E1 alpha 1 subunit b [Source:ZFIN;Acc:ZDB-GENE-040718-96]	pdha1b
ENSDARG00000094041	54310.8	0.751043	0.200964	3.73721	0.000186077	0.00883246	keratin 17 [Source:ZFIN;Acc:ZDB-GENE-060503-86]	krt17
ENSDARG00000087532	120.487	0.751334	0.238788	3.14645	0.00165267	0.0463944	si:ch211-278p9.1 [Source:ZFIN;Acc:ZDB-GENE-081028-46]	si:ch211-278p9.1
ENSDARG00000093844	23320.6	0.753133	0.160605	4.68934	2.74085e-06	0.000330302	zgc:136461 [Source:ZFIN;Acc:ZDB-GENE-060519-7]	zgc:136461
ENSDARG00000057027	550.757	0.755673	0.162909	4.63862	3.50752e-06	0.000391456	reticulon 2b [Source:ZFIN;Acc:ZDB-GENE-060331-95]	rtn2b
ENSDARG00000038439	28056.5	0.761799	0.173295	4.39598	1.10276e-05	0.000970385	fatty acid binding protein 10a, liver basic [Source:NCBI gene;Acc:171481]	fabp10a
ENSDARG00000094889	326.901	0.763676	0.148436	5.14483	2.67762e-07	4.82372e-05	complexin 4c [Source:ZFIN;Acc:ZDB-GENE-101018-1]	cplx4c
ENSDARG00000045414	544.843	0.764657	0.17039	4.48769	7.19987e-06	0.000711894	ELOVL fatty acid elongase 2 [Source:ZFIN;Acc:ZDB-GENE-060421-5612]	elovl2
ENSDARG00000032571	759.589	0.769343	0.186641	4.12204	3.75534e-05	0.00258014	interleukin 20 receptor, alpha [Source:ZFIN;Acc:ZDB-GENE-040724-249]	il20ra
ENSDARG00000014496	237.876	0.773225	0.246792	3.1331	0.00172968	0.0480842	transient receptor potential cation channel, subfamily V, member 6 [Source:ZFIN;Acc:ZDB-GENE-040624-12]	trpv6
ENSDARG00000052207	2481.68	0.777291	0.156002	4.98257	6.27458e-07	9.50702e-05	complement component c3a, duplicate 3 [Source:ZFIN;Acc:ZDB-GENE-990415-37]	c3a.3
ENSDARG00000074604	78.6558	0.780198	0.236409	3.30021	0.000966134	0.0310888	polyhomeotic homolog 3 (Drosophila) [Source:ZFIN;Acc:ZDB-GENE-070912-369]	phc3
ENSDARG00000036239	4073.32	0.780577	0.15589	5.00724	5.52152e-07	8.71219e-05	glycine amidinotransferase (L-arginine:glycine amidinotransferase) [Source:NCBI gene;Acc:266799]	gatm
ENSDARG00000007276	69738.9	0.782444	0.160313	4.88073	1.05697e-06	0.000147453	elastase 3 like [Source:ZFIN;Acc:ZDB-GENE-060710-2]	ela3l
ENSDARG00000117535	92.0015	0.782445	0.212287	3.68579	0.000227997	0.0103499		AL929493.2
ENSDARG00000054641	1236.52	0.786078	0.137935	5.6989	1.20579e-08	3.23709e-06	terminal nucleotidyltransferase 5Ab [Source:ZFIN;Acc:ZDB-GENE-071004-35]	tent5ab
ENSDARG00000098465	3295.06	0.787254	0.150636	5.2262	1.73031e-07	3.3267e-05	si:ch73-366l1.5 [Source:ZFIN;Acc:ZDB-GENE-131127-426]	si:ch73-366l1.5
ENSDARG00000100792	1925.79	0.790357	0.164411	4.80721	1.53048e-06	0.000204151	zgc:154142 [Source:ZFIN;Acc:ZDB-GENE-070615-2]	zgc:154142
ENSDARG00000097762	329.14	0.79638	0.17415	4.57295	4.80914e-06	0.000519001		CU693494.3
ENSDARG00000091211	268.731	0.801523	0.21676	3.69774	0.000217525	0.00997344	alcohol dehydrogenase 8a [Source:ZFIN;Acc:ZDB-GENE-030529-3]	adh8a
ENSDARG00000035350	516.396	0.803699	0.198881	4.0411	5.32003e-05	0.0033256	preproinsulin [Source:NCBI gene;Acc:30262]	ins
ENSDARG00000115956	2406.92	0.805966	0.210117	3.83581	0.000125153	0.00642011		CABZ01044281.1
ENSDARG00000056744	57133.8	0.809623	0.166954	4.84937	1.23854e-06	0.000170702	elastase 2 [Source:ZFIN;Acc:ZDB-GENE-041117-1]	ela2
ENSDARG00000041595	1608.54	0.814758	0.142212	5.72916	1.00927e-08	2.8775e-06	carboxylesterase 3 [Source:ZFIN;Acc:ZDB-GENE-030131-9563]	ces3
ENSDARG00000002197	3136.39	0.817763	0.157535	5.191	2.09172e-07	3.82852e-05	phosphorylase, glycogen, liver [Source:ZFIN;Acc:ZDB-GENE-041205-1]	pygl
ENSDARG00000016213	223.349	0.822248	0.241022	3.4115	0.00064606	0.0229879	zmp:0000001048 [Source:ZFIN;Acc:ZDB-GENE-140106-8]	zmp:0000001048
ENSDARG00000016771	13856.8	0.823897	0.131195	6.27994	3.38701e-10	1.6144e-07	transferrin-a [Source:ZFIN;Acc:ZDB-GENE-980526-35]	tfa
ENSDARG00000058799	297.229	0.824255	0.216707	3.80354	0.000142645	0.00709742	myosin binding protein Ha [Source:ZFIN;Acc:ZDB-GENE-040426-1531]	mybpha
ENSDARG00000075501	359.882	0.826473	0.217051	3.80775	0.000140239	0.00703621	cerebral dopamine neurotrophic factor [Source:ZFIN;Acc:ZDB-GENE-070410-37]	cdnf
ENSDARG00000009443	28591.6	0.827832	0.188652	4.38814	1.14322e-05	0.000994514	zgc:92137 [Source:ZFIN;Acc:ZDB-GENE-040801-179]	zgc:92137
ENSDARG00000041685	1846.3	0.82937	0.146479	5.66202	1.49601e-08	3.76123e-06	si:dkey-105h12.2 [Source:ZFIN;Acc:ZDB-GENE-131118-9]	si:dkey-105h12.2
ENSDARG00000100352	2745.13	0.829853	0.175094	4.73947	2.14277e-06	0.000273879	amylo-alpha-1, 6-glucosidase, 4-alpha-glucanotransferase b [Source:ZFIN;Acc:ZDB-GENE-050309-54]	aglb
ENSDARG00000070000	1422.51	0.830723	0.140462	5.91421	3.33475e-09	1.13874e-06	thioredoxin interacting protein b [Source:ZFIN;Acc:ZDB-GENE-040917-1]	txnipb
ENSDARG00000002193	27582.3	0.831801	0.199054	4.17876	2.931e-05	0.00217017	rhodopsin [Source:NCBI gene;Acc:30295]	rho
ENSDARG00000071048	58.5956	0.832756	0.263073	3.16549	0.0015482	0.0443874	cellular communication network factor 6 [Source:ZFIN;Acc:ZDB-GENE-041001-86]	ccn6
ENSDARG00000039381	173.154	0.845272	0.237036	3.56601	0.000362462	0.014996	cholesterol 25-hydroxylase like 1, tandem duplicate 1 [Source:NCBI gene;Acc:336673]	ch25hl1.1
ENSDARG00000096616	1183.64	0.84557	0.202635	4.17288	3.00778e-05	0.00220561	si:ch211-255p10.3 [Source:ZFIN;Acc:ZDB-GENE-121214-339]	si:ch211-255p10.3
ENSDARG00000040321	210.793	0.84746	0.169012	5.0142	5.32538e-07	8.46106e-05	retinal homeobox gene 2 [Source:NCBI gene;Acc:30473]	rx2
ENSDARG00000052223	702.053	0.847847	0.107454	7.89029	3.01481e-15	4.92685e-12	recoverin a [Source:ZFIN;Acc:ZDB-GENE-050913-106]	rcvrna
ENSDARG00000115610	478.404	0.849625	0.204885	4.14683	3.37108e-05	0.00236586	chemokine (C-C motif) ligand 25a [Source:ZFIN;Acc:ZDB-GENE-110222-1]	ccl25a
ENSDARG00000045958	750.29	0.849887	0.181244	4.68918	2.74301e-06	0.000330302	EGF-like-domain, multiple 6 [Source:ZFIN;Acc:ZDB-GENE-040718-157]	egfl6
ENSDARG00000009087	212.343	0.850693	0.248333	3.42561	0.000613417	0.0221981	CD74 molecule, major histocompatibility complex, class II invariant chain a [Source:ZFIN;Acc:ZDB-GENE-000901-1]	cd74a
ENSDARG00000069744	73.659	0.8553	0.238477	3.58651	0.000335138	0.0141731	v-mos Moloney murine sarcoma viral oncogene homolog [Source:ZFIN;Acc:ZDB-GENE-040428-3]	mos
ENSDARG00000071005	207.306	0.856963	0.25533	3.35629	0.000789953	0.0268948	protein phosphatase 1, regulatory subunit 3Ca [Source:ZFIN;Acc:ZDB-GENE-040718-70]	ppp1r3ca
ENSDARG00000079901	284.425	0.862783	0.211243	4.08431	4.42071e-05	0.00293164	si:ch73-15n24.1 [Source:ZFIN;Acc:ZDB-GENE-030131-1323]	si:ch73-15n24.1
ENSDARG00000068551	180.886	0.866543	0.22071	3.92615	8.63157e-05	0.00486584	ELOVL fatty acid elongase 8a [Source:ZFIN;Acc:ZDB-GENE-060929-240]	elovl8a
ENSDARG00000019752	1095.35	0.877	0.176414	4.97126	6.65195e-07	9.94706e-05	retinal outer segment membrane protein 1a [Source:ZFIN;Acc:ZDB-GENE-040426-1765]	rom1a
ENSDARG00000105528	217.885	0.879444	0.236193	3.72341	0.00019655	0.0092528	si:dkey-86l18.10 [Source:ZFIN;Acc:ZDB-GENE-160728-106]	si:dkey-86l18.10
ENSDARG00000075827	582.976	0.882182	0.173343	5.08922	3.59536e-07	6.09321e-05	coagulation factor VIIi [Source:ZFIN;Acc:ZDB-GENE-021206-10]	f7i
ENSDARG00000014196	43925.9	0.885737	0.16165	5.47935	4.26903e-08	9.48263e-06	myosin, light chain 1, alkali; skeletal, fast [Source:ZFIN;Acc:ZDB-GENE-030131-8109]	myl1
ENSDARG00000052917	721.198	0.887149	0.183589	4.83225	1.34999e-06	0.000184948	si:ch211-202f3.3 [Source:ZFIN;Acc:ZDB-GENE-080917-19]	si:ch211-202f3.3
ENSDARG00000039051	8008.5	0.895284	0.173421	5.16248	2.437e-07	4.42508e-05	hedgehog acyltransferase like, a [Source:ZFIN;Acc:ZDB-GENE-040426-1865]	hhatla
ENSDARG00000056314	3213.68	0.898599	0.134021	6.70492	2.01522e-11	1.31732e-08	alpha-2-macroglobulin-like [Source:ZFIN;Acc:ZDB-GENE-090212-1]	a2ml
ENSDARG00000017274	11883.9	0.903021	0.150862	5.98572	2.15435e-09	7.82371e-07	opsin 1 (cone pigments), short-wave-sensitive 2 [Source:NCBI gene;Acc:30435]	opn1sw2
ENSDARG00000077004	4195.31	0.909602	0.125461	7.25007	4.16542e-13	3.54708e-10	aldehyde dehydrogenase 1 family, member L1 [Source:ZFIN;Acc:ZDB-GENE-100519-4]	aldh1l1
ENSDARG00000055798	108.65	0.91659	0.263848	3.47392	0.000512906	0.0196877	hes related family bHLH transcription factor with YRPW motif like [Source:NCBI gene;Acc:335134]	heyl
ENSDARG00000078918	132.211	0.919956	0.250346	3.67474	0.00023809	0.0107229	catechol-O-methyltransferase domain containing 1 [Source:ZFIN;Acc:ZDB-GENE-030131-1072]	comtd1
ENSDARG00000032801	147.457	0.921717	0.287593	3.20494	0.00135092	0.0401399	G protein-coupled receptor kinase 5 [Source:ZFIN;Acc:ZDB-GENE-091204-274]	grk5
ENSDARG00000042010	30284.6	0.928419	0.149812	6.19725	5.74599e-10	2.47608e-07	pyruvate kinase L/R [Source:ZFIN;Acc:ZDB-GENE-010907-1]	pklr
ENSDARG00000015866	29085.6	0.931466	0.154649	6.02308	1.71124e-09	6.31475e-07	apolipoprotein A-II [Source:ZFIN;Acc:ZDB-GENE-030131-1046]	apoa2
ENSDARG00000026359	308.253	0.93818	0.214377	4.3763	1.2071e-05	0.00104216	phenazine biosynthesis-like protein domain containing 2 [Source:ZFIN;Acc:ZDB-GENE-050417-456]	pbld2
ENSDARG00000038894	425.035	0.944988	0.204897	4.61201	3.9879e-06	0.000442909	thioredoxin related transmembrane protein 3a [Source:ZFIN;Acc:ZDB-GENE-050522-396]	tmx3a
ENSDARG00000076644	151.83	0.953696	0.232487	4.10215	4.09325e-05	0.0027544	potassium channel, subfamily V, member 2a [Source:ZFIN;Acc:ZDB-GENE-091117-27]	kcnv2a
ENSDARG00000042659	60.0787	0.957879	0.290226	3.30046	0.000965271	0.0310888	thymocyte nuclear protein 1 [Source:NCBI gene;Acc:393630]	thyn1
ENSDARG00000102215	149.139	0.979075	0.296907	3.29759	0.0009752	0.0313365	si:ch211-227e10.6 [Source:ZFIN;Acc:ZDB-GENE-050420-355]	si:ch211-227e10.6
ENSDARG00000088082	86.0771	0.982343	0.307831	3.19118	0.00141694	0.0414025	si:ch211-214c20.1 [Source:ZFIN;Acc:ZDB-GENE-081103-49]	si:ch211-214c20.1
ENSDARG00000111743	107.843	0.986308	0.276383	3.56863	0.000358847	0.0148733		LT631676.1
ENSDARG00000052039	644.365	0.986703	0.218833	4.50892	6.51572e-06	0.000659616	caspase b [Source:ZFIN;Acc:ZDB-GENE-020812-1]	caspb
ENSDARG00000044861	8481.02	0.99582	0.133443	7.46254	8.48731e-14	8.44265e-11	opsin 1 (cone pigments), long-wave-sensitive, 2 [Source:NCBI gene;Acc:436716]	opn1lw2
ENSDARG00000038716	2481.5	0.99771	0.175906	5.67184	1.4127e-08	3.59123e-06	calsequestrin 1a [Source:ZFIN;Acc:ZDB-GENE-040801-139]	casq1a
ENSDARG00000001859	67.2579	1.00701	0.273646	3.67996	0.000233268	0.0105387	developing brain homeobox 1b [Source:NCBI gene;Acc:30416]	dbx1b
ENSDARG00000092652	106.167	1.01525	0.226208	4.48812	7.18556e-06	0.000711894	pyroglutamylated RFamide peptide receptor 4 [Source:ZFIN;Acc:ZDB-GENE-091204-354]	qrfpr4
ENSDARG00000042641	701.474	1.02831	0.167109	6.15348	7.57992e-10	3.0968e-07	cytochrome P450, family 51 [Source:NCBI gene;Acc:414331]	cyp51
ENSDARG00000045677	46909.8	1.03224	0.152513	6.76818	1.30415e-11	8.77577e-09	opsin 1 (cone pigments), short-wave-sensitive 1 [Source:NCBI gene;Acc:30582]	opn1sw1
ENSDARG00000117546	1178.79	1.03711	0.155484	6.67018	2.55486e-11	1.62061e-08	uncharacterized LOC100535760 [Source:NCBI gene;Acc:100535760]	CABZ01070747.1
ENSDARG00000062278	50.336	1.0491	0.285535	3.67417	0.000238623	0.0107258	si:dkey-202e17.1 [Source:ZFIN;Acc:ZDB-GENE-060503-810]	si:dkey-202e17.1
ENSDARG00000105341	542.427	1.05174	0.230549	4.56189	5.06958e-06	0.00054454	si:dkey-9l20.3 [Source:ZFIN;Acc:ZDB-GENE-090313-369]	si:dkey-9l20.3
ENSDARG00000038964	116.618	1.0695	0.209151	5.11353	3.16187e-07	5.52216e-05	tnf receptor-associated factor 4b [Source:ZFIN;Acc:ZDB-GENE-040305-2]	traf4b
ENSDARG00000106630	443.128	1.07149	0.239039	4.48251	7.37697e-06	0.000724368		LO018627.1
ENSDARG00000097826	170.088	1.08263	0.317515	3.40969	0.000650365	0.0230693	si:dkey-239b22.2 [Source:ZFIN;Acc:ZDB-GENE-131120-8]	si:dkey-239b22.2
ENSDARG00000104823	315.941	1.08913	0.216936	5.02053	5.15285e-07	8.2442e-05	zinc finger protein 648 [Source:ZFIN;Acc:ZDB-GENE-120215-149]	znf648
ENSDARG00000101324	72039.5	1.09978	0.118811	9.25659	2.11068e-20	8.62338e-17	apolipoprotein A-Ib [Source:ZFIN;Acc:ZDB-GENE-050302-172]	apoa1b
ENSDARG00000009438	140.104	1.12842	0.19351	5.83133	5.49876e-09	1.72337e-06	myogenin [Source:ZFIN;Acc:ZDB-GENE-980526-265]	myog
ENSDARG00000098989	107.457	1.1358	0.284821	3.98778	6.66955e-05	0.00395318	group 3 secretory phospholipase A2-like [Source:NCBI gene;Acc:101885160]	CU459012.1
ENSDARG00000043249	277.514	1.14159	0.247794	4.607	4.08512e-06	0.000449343	interferon regulatory factor 1b [Source:ZFIN;Acc:ZDB-GENE-041114-13]	irf1b
ENSDARG00000033967	38.9308	1.17885	0.351854	3.35041	0.000806934	0.0272729	tRNA methyltransferase 2 homolog B [Source:NCBI gene;Acc:606657]	trmt2b
ENSDARG00000036832	10744.6	1.19159	0.240205	4.96072	7.02309e-07	0.000103001	type I cytokeratin, enveloping layer, like [Source:ZFIN;Acc:ZDB-GENE-061026-4]	cyt1l
ENSDARG00000117109	165.294	1.20523	0.295361	4.08054	4.49308e-05	0.00295856	si:dkey-83h2.2 [Source:NCBI gene;Acc:101885518]	CR626884.6
ENSDARG00000097008	7576.11	1.21599	0.182405	6.66644	2.62086e-11	1.62061e-08	opsin 1 (cone pigments), medium-wave-sensitive, 1 [Source:NCBI gene;Acc:30503]	opn1mw1
ENSDARG00000088711	1312.51	1.22284	0.16678	7.33205	2.26653e-13	2.16066e-10	lectin, galactoside-binding, soluble, 1 (galectin 1)-like 1 [Source:ZFIN;Acc:ZDB-GENE-030131-4905]	lgals1l1
ENSDARG00000055192	30224.4	1.22333	0.197483	6.19458	5.84414e-10	2.47608e-07	zgc:136930 [Source:ZFIN;Acc:ZDB-GENE-060312-16]	zgc:136930
ENSDARG00000092552	34.1372	1.23259	0.381973	3.2269	0.00125138	0.0380217	fibronectin type III domain containing 7, related sequence 2 [Source:ZFIN;Acc:ZDB-GENE-070912-651]	fndc7rs2
ENSDARG00000095245	72.4896	1.25196	0.390809	3.20351	0.00135764	0.0402872	si:ch211-157j23.2 [Source:ZFIN;Acc:ZDB-GENE-030131-5686]	si:ch211-157j23.2
ENSDARG00000043492	119.444	1.25669	0.378944	3.31631	0.000912141	0.0297277	interferon regulatory factor 1a [Source:ZFIN;Acc:ZDB-GENE-060421-4031]	irf1a
ENSDARG00000092404	299.963	1.28251	0.220941	5.80476	6.44571e-09	1.94041e-06	si:dkey-79p17.3 [Source:ZFIN;Acc:ZDB-GENE-081105-132]	si:dkey-79p17.3
ENSDARG00000105731	1564.91	1.29754	0.409661	3.16736	0.00153831	0.0442149	verrucotoxin subunit beta-like [Source:NCBI gene;Acc:103908715]	CR788316.1
ENSDARG00000010312	2600.73	1.30193	0.108531	11.996	3.72945e-33	4.26631e-29	ceruloplasmin [Source:ZFIN;Acc:ZDB-GENE-010522-1]	cp
ENSDARG00000019706	25.0915	1.30864	0.385364	3.39585	0.000684169	0.0240447	zygote arrest 1 [Source:NCBI gene;Acc:369189]	zar1
ENSDARG00000090268	13084.5	1.32271	0.227242	5.8207	5.86016e-09	1.81182e-06	keratin type 1 c19e [Source:ZFIN;Acc:ZDB-GENE-050506-95]	krtt1c19e
ENSDARG00000019532	1902.8	1.32861	0.172857	7.68618	1.5159e-14	2.04013e-11	fatty acid desaturase 2 [Source:NCBI gene;Acc:140615]	fads2
ENSDARG00000044280	4921.09	1.35204	0.148672	9.09411	9.53655e-20	3.11695e-16	opsin 1 (cone pigments), medium-wave-sensitive, 2 [Source:NCBI gene;Acc:360151]	opn1mw2
ENSDARG00000056498	361.435	1.3812	0.202015	6.83712	8.08005e-12	5.60192e-09	C-reactive protein 2 [Source:ZFIN;Acc:ZDB-GENE-030131-5826]	crp2
ENSDARG00000099899	43.6578	1.39182	0.371134	3.75018	0.000176704	0.00849873	si:dkeyp-51g9.4 [Source:ZFIN;Acc:ZDB-GENE-160628-1]	si:dkeyp-51g9.4
ENSDARG00000095315	58.4457	1.39298	0.375568	3.70899	0.00020809	0.00965696	si:dkey-52d15.2 [Source:NCBI gene;Acc:100006993]	CR626907.2
ENSDARG00000104654	33.7537	1.41883	0.444882	3.18924	0.00142649	0.0415754	liver-expressed antimicrobial peptide 2 [Source:ZFIN;Acc:ZDB-GENE-081022-131]	leap2
ENSDARG00000044862	42.896	1.449	0.429369	3.37471	0.000738937	0.0255797	opsin 1 (cone pigments), long-wave-sensitive, 1 [Source:NCBI gene;Acc:30413]	opn1lw1
ENSDARG00000093780	144.624	1.47384	0.35251	4.18099	2.90249e-05	0.00216306		BX548078.1
ENSDARG00000087359	599.144	1.48543	0.22298	6.6617	2.70672e-11	1.62966e-08	complement component c3a, duplicate 2 [Source:ZFIN;Acc:ZDB-GENE-990415-36]	c3a.2
ENSDARG00000077982	706.927	1.49303	0.407669	3.66236	0.000249898	0.0111018	E74-like factor 3 (ets domain transcription factor, epithelial-specific ) [Source:ZFIN;Acc:ZDB-GENE-030131-8760]	elf3
ENSDARG00000007769	52.0496	1.52402	0.402612	3.78534	0.000153499	0.0075525	sulfotransferase family 5A, member 1 [Source:ZFIN;Acc:ZDB-GENE-060929-978]	sult5a1
ENSDARG00000096786	28.6118	1.52785	0.476165	3.20866	0.00133353	0.0398821	si:ch211-28p3.3 [Source:ZFIN;Acc:ZDB-GENE-130603-7]	si:ch211-28p3.3
ENSDARG00000095147	2244.75	1.59801	0.498535	3.20541	0.00134868	0.0401399	keratin 96 [Source:ZFIN;Acc:ZDB-GENE-030131-221]	krt96
ENSDARG00000037836	115.387	1.63323	0.282728	5.77666	7.61959e-09	2.26401e-06	insulin-like growth factor binding protein, acid labile subunit [Source:ZFIN;Acc:ZDB-GENE-061009-25]	igfals
ENSDARG00000052115	99.9284	1.66576	0.353901	4.70685	2.51569e-06	0.000306152	ets homologous factor [Source:ZFIN;Acc:ZDB-GENE-060312-7]	ehf
ENSDARG00000056248	16258.3	1.80456	0.322309	5.59884	2.15789e-08	5.0378e-06	si:dkey-183i3.5 [Source:ZFIN;Acc:ZDB-GENE-030131-8568]	si:dkey-183i3.5
ENSDARG00000019772	443.743	1.83785	0.136419	13.4721	2.28166e-41	5.22021e-37	si:ch1073-280e3.1 [Source:ZFIN;Acc:ZDB-GENE-110411-261]	si:ch1073-280e3.1
ENSDARG00000053761	72.8404	1.86726	0.483926	3.85857	0.000114052	0.00595752	si:dkey-187j14.4 [Source:ZFIN;Acc:ZDB-GENE-131119-26]	si:dkey-187j14.4
ENSDARG00000090526	123.019	1.92661	0.587122	3.28145	0.00103275	0.0327262	zgc:158404 [Source:ZFIN;Acc:ZDB-GENE-070112-592]	zgc:158404
ENSDARG00000101040	32.5923	1.95152	0.443476	4.4005	1.08002e-05	0.000957744	chemokine (C-C motif) ligand 20a, duplicate 3 [Source:ZFIN;Acc:ZDB-GENE-081022-193]	ccl20a.3
ENSDARG00000076269	50.0991	2.15303	0.536398	4.01387	5.97304e-05	0.00364419	zgc:172131 [Source:ZFIN;Acc:ZDB-GENE-080204-47]	zgc:172131
ENSDARG00000069381	141.282	2.15342	0.4307	4.99981	5.73877e-07	8.89835e-05	si:ch211-125e6.5 [Source:ZFIN;Acc:ZDB-GENE-070912-39]	si:ch211-125e6.5
ENSDARG00000038321	236.563	2.30554	0.335515	6.87164	6.34691e-12	4.53784e-09	zgc:172053 [Source:ZFIN;Acc:ZDB-GENE-080219-25]	zgc:172053
ENSDARG00000003523	74.5545	2.33918	0.651254	3.59181	0.000328395	0.0139913	intelectin 3 [Source:ZFIN;Acc:ZDB-GENE-090527-4]	itln3
ENSDARG00000117300	95.9581	2.45761	0.338639	7.25731	3.94852e-13	3.54708e-10		BX936456.1
ENSDARG00000093186	17.3742	2.51499	0.676787	3.71607	0.000202343	0.00941413	si:dkey-30j10.5 [Source:ZFIN;Acc:ZDB-GENE-091118-81]	si:dkey-30j10.5
ENSDARG00000068951	90.1793	2.70826	0.754379	3.59006	0.000330606	0.0140073	si:ch211-219a15.4 [Source:ZFIN;Acc:ZDB-GENE-060503-308]	si:ch211-219a15.4
ENSDARG00000078093	68.5668	2.78848	0.49144	5.6741	1.39422e-08	3.58407e-06	zgc:172065 [Source:ZFIN;Acc:ZDB-GENE-080214-2]	zgc:172065
ENSDARG00000079332	46.7965	3.46752	0.647014	5.35927	8.35588e-08	1.75389e-05	endonuclease domain-containing 1 protein-like [Source:NCBI gene;Acc:101883376]	AL928650.1

## Sheet: b100_ctrl
GeneID	baseMean	log2FoldChange	lfcSE	stat	pvalue	padj	description	external_gene_name
ENSDARG00000104572	2682.86	-2.41019	0.300765	-8.01353	1.11464e-15	2.51393e-12	si:dkey-35h6.1 [Source:ZFIN;Acc:ZDB-GENE-141216-112]	si:dkey-35h6.1
ENSDARG00000092551	652.915	-2.21748	0.27244	-8.13931	3.97531e-16	1.02466e-12	si:dkey-56e3.2 [Source:ZFIN;Acc:ZDB-GENE-090313-316]	si:dkey-56e3.2
ENSDARG00000087440	104.426	-2.00243	0.444775	-4.50213	6.72771e-06	0.000507449	plac8 onzin related protein 4 [Source:ZFIN;Acc:ZDB-GENE-050411-6]	ponzr4
ENSDARG00000012789	582.764	-1.99066	0.463753	-4.2925	1.76672e-05	0.00108057	pleckstrin 2 [Source:ZFIN;Acc:ZDB-GENE-080219-2]	plek2
ENSDARG00000114577	235.804	-1.85256	0.536977	-3.44999	0.000560614	0.0142267	si:dkey-159n16.2 [Source:ZFIN;Acc:ZDB-GENE-131121-650]	si:dkey-159n16.2
ENSDARG00000102146	2053.79	-1.78866	0.256426	-6.97535	3.05101e-12	3.23819e-09	si:ch211-69b7.6 [Source:ZFIN;Acc:ZDB-GENE-141212-266]	si:ch211-69b7.6
ENSDARG00000078280	114.898	-1.77749	0.322976	-5.50348	3.72365e-08	6.78645e-06	NK3 homeobox 1 [Source:ZFIN;Acc:ZDB-GENE-081104-238]	nkx3-1
ENSDARG00000102267	159.956	-1.60665	0.30951	-5.19096	2.09212e-07	2.97229e-05	zinc finger protein 750 [Source:NCBI gene;Acc:550483]	znf750
ENSDARG00000117734	118.012	-1.57183	0.446428	-3.5209	0.000430091	0.011994		CABZ01044023.1
ENSDARG00000099960	731.961	-1.54766	0.274624	-5.63557	1.74483e-08	3.93525e-06	ELOVL fatty acid elongase 1a [Source:ZFIN;Acc:ZDB-GENE-041010-66]	elovl1a
ENSDARG00000117485	2126.31	-1.52537	0.448297	-3.40259	0.000667492	0.0157366		FO681323.1
ENSDARG00000098837	365.889	-1.47697	0.295326	-5.00115	5.69906e-07	6.80982e-05	transglutaminase 5, like [Source:ZFIN;Acc:ZDB-GENE-110411-176]	tgm5l
ENSDARG00000068288	296.92	-1.46362	0.227062	-6.44588	1.14929e-10	6.099e-08	laminin, gamma 2 [Source:ZFIN;Acc:ZDB-GENE-110222-3]	lamc2
ENSDARG00000028396	43754.4	-1.4112	0.364502	-3.87159	0.000108129	0.004404	FKBP prolyl isomerase 5 [Source:ZFIN;Acc:ZDB-GENE-030616-630]	fkbp5
ENSDARG00000105424	1711.14	-1.38544	0.225068	-6.15566	7.47674e-10	3.13728e-07	si:rp71-46j2.7 [Source:ZFIN;Acc:ZDB-GENE-160113-120]	si:rp71-46j2.7
ENSDARG00000030844	1171.93	-1.37068	0.147479	-9.29408	1.48481e-20	8.93016e-17	Kruppel-like factor 11a [Source:ZFIN;Acc:ZDB-GENE-030131-3568]	klf11a
ENSDARG00000094215	136.285	-1.37021	0.316679	-4.3268	1.51289e-05	0.000974894	uncharacterized LOC108183423 [Source:NCBI gene;Acc:108183423]	BX005417.1
ENSDARG00000016421	220.246	-1.35046	0.243339	-5.54972	2.86125e-08	5.73618e-06	crystallin, gamma M1 [Source:ZFIN;Acc:ZDB-GENE-050516-5]	crygm1
ENSDARG00000057751	102.685	-1.32824	0.240661	-5.51912	3.40705e-08	6.47088e-06	zinc finger and BTB domain containing 47a [Source:ZFIN;Acc:ZDB-GENE-081104-121]	zbtb47a
ENSDARG00000082187	237.47	-1.32703	0.20138	-6.58966	4.40828e-11	2.81717e-08	dre-mir-21-1 [Source:miRBase;Acc:MI0001908]	dre-mir-21-1
ENSDARG00000088937	242.583	-1.30156	0.196149	-6.63558	3.23238e-11	2.35561e-08	si:dkey-259j3.5 [Source:ZFIN;Acc:ZDB-GENE-091204-113]	si:dkey-259j3.5
ENSDARG00000060246	2996.92	-1.29945	0.215194	-6.03848	1.55569e-09	5.97218e-07	solute carrier family 16 member 6b [Source:ZFIN;Acc:ZDB-GENE-110208-3]	slc16a6b
ENSDARG00000039677	5835.5	-1.27367	0.177878	-7.16035	8.04722e-13	9.67974e-10	desmocollin 2 like [Source:ZFIN;Acc:ZDB-GENE-031116-55]	dsc2l
ENSDARG00000077573	380.597	-1.25807	0.194261	-6.47621	9.40565e-11	5.14261e-08	transmembrane serine protease 13b [Source:ZFIN;Acc:ZDB-GENE-090309-2]	tmprss13b
ENSDARG00000002204	4472.68	-1.25773	0.171522	-7.33279	2.25415e-13	3.12858e-10	heat shock protein, alpha-crystallin-related, b11 [Source:NCBI gene;Acc:796767]	hspb11
ENSDARG00000041257	282.617	-1.25154	0.258897	-4.83412	1.33733e-06	0.000141938	smoothelin-like 1 [Source:ZFIN;Acc:ZDB-GENE-050306-23]	smtnl1
ENSDARG00000022615	791.568	-1.24445	0.188514	-6.6014	4.07285e-11	2.81717e-08	si:ch211-241e1.3 [Source:ZFIN;Acc:ZDB-GENE-030131-230]	si:ch211-241e1.3
ENSDARG00000003533	115.515	-1.23552	0.279376	-4.42241	9.76062e-06	0.00067735	collagen, type VIII, alpha 1b [Source:ZFIN;Acc:ZDB-GENE-060503-140]	col8a1b
ENSDARG00000101135	6677.24	-1.23495	0.287966	-4.28852	1.79864e-05	0.00109269	si:dkey-85k7.7 [Source:ZFIN;Acc:ZDB-GENE-040128-7]	si:dkey-85k7.7
ENSDARG00000103038	2335.61	-1.2244	0.212207	-5.76981	7.93604e-09	2.10574e-06	phosphoinositide-3-kinase, regulatory subunit 3a (gamma) [Source:ZFIN;Acc:ZDB-GENE-040426-1978]	pik3r3a
ENSDARG00000076945	7117.65	-1.22147	0.293485	-4.16194	3.15557e-05	0.00169452	desmoglein 2, tandem duplicate 1 [Source:ZFIN;Acc:ZDB-GENE-030131-7531]	dsg2.1
ENSDARG00000093584	3274.02	-1.21244	0.20967	-5.78259	7.3561e-09	1.98099e-06	zgc:193505 [Source:ZFIN;Acc:ZDB-GENE-030131-7103]	zgc:193505
ENSDARG00000007344	2876.46	-1.20831	0.231789	-5.21297	1.8584e-07	2.6612e-05	titin-cap (telethonin) [Source:ZFIN;Acc:ZDB-GENE-070501-5]	tcap
ENSDARG00000096892	299.186	-1.19972	0.252264	-4.7558	1.97661e-06	0.000197038		CR450848.1
ENSDARG00000040738	2079.82	-1.18969	0.172189	-6.90923	4.87293e-12	4.39611e-09	zgc:153846 [Source:ZFIN;Acc:ZDB-GENE-060929-898]	zgc:153846
ENSDARG00000098379	284.014	-1.18681	0.274082	-4.33014	1.49017e-05	0.000963698	si:dkey-38l22.2 [Source:ZFIN;Acc:ZDB-GENE-141216-433]	C7H4orf54
ENSDARG00000044973	116.555	-1.18115	0.316646	-3.73019	0.000191338	0.00674278	keratin 98 [Source:ZFIN;Acc:ZDB-GENE-070822-8]	krt98
ENSDARG00000100818	126.509	-1.17028	0.288545	-4.0558	4.99632e-05	0.00239757	si:ch73-97h19.2 [Source:ZFIN;Acc:ZDB-GENE-120214-33]	KYAT3
ENSDARG00000087188	13012.2	-1.16781	0.313049	-3.73044	0.000191149	0.00674278	nuclear factor, interleukin 3 regulated, member 6 [Source:ZFIN;Acc:ZDB-GENE-040704-63]	nfil3-6
ENSDARG00000061242	2332.26	-1.1673	0.229091	-5.09538	3.48049e-07	4.45379e-05	tuftelin 1a [Source:ZFIN;Acc:ZDB-GENE-061103-184]	tuft1a
ENSDARG00000091260	2133.81	-1.16111	0.199025	-5.83397	5.41243e-09	1.52742e-06	myosin light chain kinase family, member 4a [Source:ZFIN;Acc:ZDB-GENE-120824-2]	mylk4a
ENSDARG00000098529	161.997	-1.15154	0.209841	-5.48768	4.07256e-08	7.27537e-06	cyclin E2 [Source:ZFIN;Acc:ZDB-GENE-030131-9689]	ccne2
ENSDARG00000059815	1416.99	-1.12613	0.172588	-6.52498	6.80084e-11	3.83461e-08	ornithine decarboxylase antizyme 2b [Source:ZFIN;Acc:ZDB-GENE-070313-1]	oaz2b
ENSDARG00000116586	534.977	-1.12415	0.180847	-6.21605	5.09826e-10	2.24361e-07	ferritin, heavy polypeptide-like 27 [Source:ZFIN;Acc:ZDB-GENE-040718-72]	fthl27
ENSDARG00000075017	2011.63	-1.11915	0.199703	-5.60407	2.0937e-08	4.66379e-06	myocardial zonula adherens protein [Source:ZFIN;Acc:ZDB-GENE-041111-91]	myzap
ENSDARG00000093494	1235.87	-1.11632	0.368786	-3.02702	0.00246977	0.0370393	si:ch211-217k17.9 [Source:ZFIN;Acc:ZDB-GENE-061207-21]	si:ch211-217k17.9
ENSDARG00000094386	197.634	-1.11606	0.2069	-5.39423	6.88171e-08	1.11862e-05	adhesion G protein-coupled receptor G4b [Source:ZFIN;Acc:ZDB-GENE-091204-201]	adgrg4b
ENSDARG00000030722	911.837	-1.11536	0.26355	-4.23205	2.31569e-05	0.00132222	xin actin binding repeat containing 1 [Source:NCBI gene;Acc:497637]	xirp1
ENSDARG00000058365	1560.63	-1.10322	0.243046	-4.53913	5.64864e-06	0.000441912	heat shock protein b8 [Source:ZFIN;Acc:ZDB-GENE-030131-2480]	hspb8
ENSDARG00000100797	233.288	-1.0991	0.267194	-4.11347	3.89753e-05	0.00199874	nephronectin-like [Source:NCBI gene;Acc:101884488]	CABZ01076996.1
ENSDARG00000087093	2323.47	-1.09829	0.176373	-6.22709	4.75167e-10	2.14336e-07	si:ch211-157c3.4 [Source:ZFIN;Acc:ZDB-GENE-030131-8454]	si:ch211-157c3.4
ENSDARG00000117097	1183.21	-1.09393	0.196525	-5.56639	2.60063e-08	5.33219e-06	crystallin, gamma M2c [Source:ZFIN;Acc:ZDB-GENE-050516-11]	crygm2c
ENSDARG00000055854	3543.02	-1.09276	0.348811	-3.13283	0.00173131	0.0291272	nuclear receptor subfamily 4, group A, member 3 [Source:ZFIN;Acc:ZDB-GENE-070824-4]	nr4a3
ENSDARG00000076554	536.229	-1.085	0.250966	-4.32329	1.53718e-05	0.000987022	cyclin-dependent kinase inhibitor 1A [Source:ZFIN;Acc:ZDB-GENE-070705-7]	cdkn1a
ENSDARG00000098995	404.107	-1.08015	0.162645	-6.64113	3.11295e-11	2.35561e-08	cytochrome P450, family 2, subfamily K, polypeptide 6 [Source:NCBI gene;Acc:393481]	cyp2k6
[truncated: 678 more rows]

## Sheet: b100_vd
GeneID	baseMean	log2FoldChange	lfcSE	stat	pvalue	padj	description	external_gene_name
[truncated: 1,869 more rows]

[truncated: 9 more sheets: b100vd_ctrl, b100vd_b10vd, b100vd_b100, b100vd_b10, b10vd_b10, b10vd_b100, b10vd_ctrl, b10vd_vd, b100vd_vd]
